# Supplementary material for: Diazido­bis{2-[3-(dimethyl­amino)propyl­imino­meth­yl]phenol}manganese(III) perchlorate
Source: Acta Crystallogr Sect E Struct Rep Online. 2008 Jul 31;64(Pt 8):m1080. doi: 10.1107/S1600536808023349 (PMC2961989; doi:10.1107/S1600536808023349)
Supplement: Supplementary file 1 [file e-64-m1080-sup1.cif]

##############################################################################
###                                                                        ###
###        Electronic paper (Acta Crystallographica Section E)             ###
###                                                                        ###
##############################################################################
#                                                                            #
# This CIF contains the data in a paper accepted for publication in Acta     #
# Crystallographica Section E. It conforms to the requirements of Notes      #
# for Authors for Section E, and has been peer reviewed under the auspices   #
# of the IUCr Commission on Journals.                                        #
#                                                                            #
# Full details of the Crystallographic Information File format               #
# are given in the paper "The Crystallographic Information File (CIF):       #
# a New Standard Archive File for Crystallography" by S. R. Hall, F. H.      #
# Allen and I. D. Brown [Acta Cryst. (1991), A47, 655-685].                  #
#                                                                            #
# The current version of the core CIF dictionary is obtainable from          #
# ftp://ftp.iucr.org/pub/cif_core.dic. The current version number is 2.4.    #
#                                                                            #
# Software is freely available for graphical display of the structure(s) in  #
# this CIF.  For information consult the CIF home page http://www.iucr.org/  #
# cif/home.html                                                              #
#                                                                            #
# This file may be used for bona fide research purposes within the           #
# scientific community so long as proper attribution is given to the journal # 
# article from which it was obtained.                                        #
#                                                                            #
##############################################################################
                                             
data_I
_audit_creation_method     SHELXL-97
_chemical_name_systematic
;
Diazidobis{2-[3-(dimethylamino)propyliminomethyl]phenol}manganese(III)
perchlorate
;
_chemical_name_common     ?
_chemical_formula_moiety     'C24 H36 Mn N10 O2 +, Cl O4 -'
_chemical_formula_sum     'C24 H36 Cl Mn N10 O6'
_chemical_formula_iupac     '[Mn (N3)2 (C12 H18 N2 O)2] Cl O4'
_chemical_formula_weight     651.02
_chemical_melting_point     ?
_symmetry_cell_setting     monoclinic
_symmetry_space_group_name_H-M     'C 2/c'
_symmetry_space_group_name_Hall     '-C 2yc'
loop_
    _symmetry_equiv_pos_as_xyz
    'x, y, z'
    '-x, y, -z+1/2'
    'x+1/2, y+1/2, z'
    '-x+1/2, y+1/2, -z+1/2'
    '-x, -y, -z'
    'x, -y, z-1/2'
    '-x+1/2, -y+1/2, -z'
    'x+1/2, -y+1/2, z-1/2'
_cell_length_a     16.8115(17)
_cell_length_b     16.4456(18)
_cell_length_c     12.9059(14)
_cell_angle_alpha     90.00
_cell_angle_beta     121.121(8)
_cell_angle_gamma     90.00
_cell_volume     3054.6(6)
_cell_formula_units_Z     4
_cell_measurement_reflns_used     2842
_cell_measurement_theta_min     1.88
_cell_measurement_theta_max     25.50
_cell_measurement_temperature     293(2)
_exptl_crystal_description     prism
_exptl_crystal_colour     yellow
_exptl_crystal_size_max     0.43
_exptl_crystal_size_mid     0.28
_exptl_crystal_size_min     0.22
_exptl_crystal_density_diffrn     1.416
_exptl_crystal_density_meas     ?
_exptl_crystal_density_method     'not measured'
_exptl_crystal_F_000     1360
_exptl_absorpt_coefficient_mu     0.575
_exptl_absorpt_correction_type     'multi-scan'
_exptl_absorpt_process_details     '(SADABS; Bruker, 2001)'
_exptl_absorpt_correction_T_min     0.7902
_exptl_absorpt_correction_T_max     0.8840
_exptl_special_details
;
;
_diffrn_ambient_temperature     293(2)
_diffrn_radiation_type     MoK\a
_diffrn_radiation_wavelength     0.71073
_diffrn_radiation_source     'fine-focus sealed tube'
_diffrn_radiation_monochromator     graphite
_diffrn_measurement_device_type     'Bruker APEXII CCD area-detector'
_diffrn_measurement_method     '\f and \w'
_diffrn_detector_area_resol_mean     ?
_diffrn_reflns_number     3388
_diffrn_reflns_av_R_equivalents     0.0439
_diffrn_reflns_av_sigmaI/netI     0.0414
_diffrn_reflns_theta_min     1.88
_diffrn_reflns_theta_max     25.50
_diffrn_reflns_theta_full     25.50
_diffrn_measured_fraction_theta_max     1.000
_diffrn_measured_fraction_theta_full     1.000
_diffrn_reflns_limit_h_min     -20
_diffrn_reflns_limit_h_max     1
_diffrn_reflns_limit_k_min     -1
_diffrn_reflns_limit_k_max     19
_diffrn_reflns_limit_l_min     -13
_diffrn_reflns_limit_l_max     15
_diffrn_standards_number     0
_diffrn_standards_interval_count     0
_diffrn_standards_interval_time     0
_diffrn_standards_decay_%     0
_refine_special_details
;
Refinement of <i>F</i>^2^ against ALL reflections. The weighted <i>R</i>-factor
<i>wR</i> and goodness of fit <i>S</i> are based on <i>F</i>^2^, conventional
<i>R</i>-factors <i>R</i> are based on <i>F</i>, with <i>F</i> set to zero for
negative <i>F</i>^2^. The threshold expression of <i>F</i>^2^ >
\s(<i>F</i>^2^) is used only for calculating <i>R</i>-factors(gt) <i>etc</i>.
and is not relevant to the choice of reflections for refinement.
<i>R</i>-factors based on <i>F</i>^2^ are statistically about twice as large
as those based on <i>F</i>, and <i>R</i>- factors based on ALL data will be
even larger.
;
_reflns_number_total     2842
_reflns_number_gt     2216
_reflns_threshold_expression     I>2\s(I)
_refine_ls_structure_factor_coef     Fsqd
_refine_ls_matrix_type     full
_refine_ls_R_factor_all     0.0555
_refine_ls_R_factor_gt     0.0435
_refine_ls_wR_factor_gt     0.1323
_refine_ls_wR_factor_ref     0.1442
_refine_ls_goodness_of_fit_ref     1.003
_refine_ls_restrained_S_all     1.003
_refine_ls_number_reflns     2842
_refine_ls_number_parameters     195
_refine_ls_number_restraints     0
_refine_ls_hydrogen_treatment     mixed
_refine_ls_weighting_scheme     calc
_refine_ls_weighting_details
         'calc w=1/[\s^2^(Fo^2^)+(0.0843P)^2^+2.1116P] where P=(Fo^2^+2Fc^2^)/3'
_atom_sites_solution_hydrogens     geom
_atom_sites_solution_primary     direct
_atom_sites_solution_secondary     difmap
_refine_ls_shift/su_max     0.000
_refine_ls_shift/su_mean     0.000
_refine_diff_density_max     0.484
_refine_diff_density_min     -0.482
_refine_ls_extinction_method     none
_refine_ls_extinction_coef     ?
loop_
    _atom_type_symbol
    _atom_type_description
    _atom_type_scat_dispersion_real
    _atom_type_scat_dispersion_imag
    _atom_type_scat_source
    'C' 'C' 0.0033 0.0016
                         'International Tables Vol C Tables 4.2.6.8 and 6.1.1.4'
    'H' 'H' 0.0000 0.0000
                         'International Tables Vol C Tables 4.2.6.8 and 6.1.1.4'
    'N' 'N' 0.0061 0.0033
                         'International Tables Vol C Tables 4.2.6.8 and 6.1.1.4'
    'O' 'O' 0.0106 0.0060
                         'International Tables Vol C Tables 4.2.6.8 and 6.1.1.4'
    'Cl' 'Cl' 0.1484 0.1585
                         'International Tables Vol C Tables 4.2.6.8 and 6.1.1.4'
    'Mn' 'Mn' 0.3368 0.7283
                         'International Tables Vol C Tables 4.2.6.8 and 6.1.1.4'
_computing_data_collection     'APEX2 (Bruker, 2004)'
_computing_cell_refinement     'SAINT-Plus (Bruker, 2001)'
_computing_data_reduction     'SAINT-Plus (Bruker, 2001)'
_computing_structure_solution     'SHELXS97 (Sheldrick, 2008)'
_computing_structure_refinement     'SHELXL97 (Sheldrick, 2008)'
_computing_molecular_graphics     'SHELXTL (Sheldrick, 2008)'
_computing_publication_material     'SHELXTL (Sheldrick, 2008)'
loop_
    _atom_site_type_symbol
    _atom_site_label
    _atom_site_fract_x
    _atom_site_fract_y
    _atom_site_fract_z
    _atom_site_U_iso_or_equiv
    _atom_site_adp_type
    _atom_site_calc_flag
    _atom_site_refinement_flags
    _atom_site_occupancy
    _atom_site_disorder_assembly
    _atom_site_disorder_group
    Mn Mn1 0.2500 0.2500 0.5000 0.0467(2) Uani d SD 1 . .
    Cl Cl1 0.0000 0.15323(8) 0.7500 0.0711(3) Uani d S 1 . .
    O O1 0.28801(14) 0.20397(12) 0.40192(19) 0.0626(5) Uani d D 1 . .
    O O2 0.0690(2) 0.2006(3) 0.7580(4) 0.1579(17) Uani d . 1 . .
    O O3 0.0340(3) 0.1044(2) 0.8529(3) 0.1482(15) Uani d . 1 . .
    N N1 0.13856(14) 0.16698(13) 0.43275(19) 0.0481(5) Uani d . 1 . .
    N N2 -0.12645(16) 0.32706(14) 0.3901(2) 0.0576(6) Uani d . 1 . .
    N N3 0.33339(17) 0.16169(15) 0.6490(2) 0.0603(6) Uani d . 1 . .
    N N4 0.36786(18) 0.10586(17) 0.6266(2) 0.0649(6) Uani d . 1 . .
    N N5 0.4004(3) 0.0528(2) 0.6034(4) 0.0980(10) Uani d . 1 . .
    C C1 0.25785(18) 0.14208(15) 0.3267(2) 0.0497(6) Uani d D 1 . .
    C C2 0.18274(18) 0.09312(16) 0.3069(2) 0.0523(6) Uani d . 1 . .
    C C3 0.1561(2) 0.0279(2) 0.2252(3) 0.0730(9) Uani d . 1 . .
    H H3A 0.1071 -0.0055 0.2123 0.088 Uiso calc R 1 . .
    C C4 0.2015(3) 0.0129(2) 0.1639(4) 0.0896(11) Uani d . 1 . .
    H H4A 0.1828 -0.0300 0.1092 0.108 Uiso calc R 1 . .
    C C5 0.2746(3) 0.0614(2) 0.1835(3) 0.0791(10) Uani d . 1 . .
    H H5A 0.3050 0.0512 0.1417 0.095 Uiso calc R 1 . .
    C C6 0.3033(2) 0.12473(19) 0.2640(3) 0.0633(7) Uani d . 1 . .
    H H6A 0.3534 0.1565 0.2771 0.076 Uiso calc R 1 . .
    C C7 0.12924(18) 0.10820(16) 0.3631(2) 0.0513(6) Uani d . 1 . .
    H H7A 0.0826 0.0708 0.3467 0.062 Uiso calc R 1 . .
    C C8 0.06994(18) 0.17367(16) 0.4719(3) 0.0532(6) Uani d . 1 . .
    H H8A 0.1022 0.1806 0.5590 0.064 Uiso calc R 1 . .
    H H8B 0.0336 0.1241 0.4513 0.064 Uiso calc R 1 . .
    C C9 0.0061(2) 0.24542(17) 0.4104(3) 0.0572(7) Uani d . 1 . .
    H H9A -0.0247 0.2389 0.3233 0.069 Uiso calc R 1 . .
    H H9B 0.0427 0.2949 0.4322 0.069 Uiso calc R 1 . .
    C C10 -0.0665(2) 0.25332(17) 0.4460(3) 0.0583(7) Uani d . 1 . .
    H H10A -0.1053 0.2051 0.4203 0.070 Uiso calc R 1 . .
    H H10B -0.0358 0.2570 0.5335 0.070 Uiso calc R 1 . .
    C C11 -0.0775(3) 0.4036(2) 0.4465(4) 0.0850(10) Uani d . 1 . .
    H H11A -0.0216 0.4066 0.4438 0.127 Uiso calc R 1 . .
    H H11B -0.0621 0.4052 0.5292 0.127 Uiso calc R 1 . .
    H H11C -0.1169 0.4488 0.4033 0.127 Uiso calc R 1 . .
    C C12 -0.2131(2) 0.3213(2) 0.3943(4) 0.0844(11) Uani d . 1 . .
    H H12A -0.2501 0.3691 0.3585 0.127 Uiso calc R 1 . .
    H H12B -0.1974 0.3170 0.4770 0.127 Uiso calc R 1 . .
    H H12C -0.2477 0.2742 0.3502 0.127 Uiso calc R 1 . .
    H H1A 0.313(2) 0.2343(11) 0.376(3) 0.080 Uiso d D 1 . .
loop_
    _atom_site_aniso_label
    _atom_site_aniso_U_11
    _atom_site_aniso_U_22
    _atom_site_aniso_U_33
    _atom_site_aniso_U_12
    _atom_site_aniso_U_13
    _atom_site_aniso_U_23
    Mn1 0.0433(3) 0.0501(3) 0.0527(3) -0.0081(2) 0.0290(3) -0.0109(2)
    Cl1 0.0692(7) 0.0852(8) 0.0727(7) 0.000 0.0465(6) 0.000
    O1 0.0654(12) 0.0654(12) 0.0774(13) -0.0213(10) 0.0513(11) -0.0260(10)
    O2 0.083(2) 0.220(4) 0.168(4) -0.032(3) 0.062(2) 0.055(3)
    O3 0.219(4) 0.128(3) 0.087(2) -0.018(3) 0.071(2) 0.0178(19)
    N1 0.0422(11) 0.0487(12) 0.0532(12) -0.0003(9) 0.0244(9) 0.0002(10)
    N2 0.0499(12) 0.0601(14) 0.0690(14) 0.0035(11) 0.0352(11) -0.0025(11)
    N3 0.0555(13) 0.0637(15) 0.0616(14) -0.0029(12) 0.0301(12) 0.0023(12)
    N4 0.0647(15) 0.0638(16) 0.0727(16) -0.0071(13) 0.0401(14) 0.0059(13)
    N5 0.127(3) 0.0709(19) 0.135(3) 0.0137(19) 0.096(3) 0.0101(19)
    C1 0.0521(14) 0.0471(13) 0.0497(14) 0.0050(11) 0.0262(12) -0.0020(11)
    C2 0.0484(14) 0.0480(14) 0.0532(14) 0.0048(11) 0.0212(12) -0.0027(11)
    C3 0.073(2) 0.0593(17) 0.079(2) -0.0060(15) 0.0346(17) -0.0179(16)
    C4 0.102(3) 0.079(2) 0.094(3) -0.008(2) 0.055(2) -0.039(2)
    C5 0.095(3) 0.080(2) 0.079(2) 0.006(2) 0.057(2) -0.0181(18)
    C6 0.0683(18) 0.0650(17) 0.0686(18) 0.0052(15) 0.0438(15) -0.0039(14)
    C7 0.0425(13) 0.0456(14) 0.0567(15) -0.0028(11) 0.0190(11) 0.0005(12)
    C8 0.0428(13) 0.0569(15) 0.0642(16) -0.0031(12) 0.0307(12) 0.0028(13)
    C9 0.0483(15) 0.0666(18) 0.0628(17) 0.0030(13) 0.0329(13) 0.0054(13)
    C10 0.0521(16) 0.0656(18) 0.0652(17) 0.0022(13) 0.0359(14) 0.0042(13)
    C11 0.082(2) 0.068(2) 0.114(3) -0.0071(18) 0.056(2) -0.019(2)
    C12 0.0615(19) 0.089(2) 0.119(3) 0.0021(18) 0.059(2) -0.008(2)
_geom_special_details
;
All e.s.d.'s (except the e.s.d. in the dihedral angle between two l.s. planes)
are estimated using the full covariance matrix. The cell e.s.d.'s are taken
into account individually in the estimation of e.s.d.'s in distances, angles
and torsion angles; correlations between e.s.d.'s in cell parameters are only
used when they are defined by crystal symmetry. An approximate (isotropic)
treatment of cell e.s.d.'s is used for estimating e.s.d.'s involving l.s.
planes.
;
loop_
    _geom_bond_atom_site_label_1
    _geom_bond_atom_site_label_2
    _geom_bond_site_symmetry_2
    _geom_bond_distance
    _geom_bond_publ_flag
    Mn1 O1 . 1.8493(18) ?
    Mn1 O1 7_556 1.8493(18) ?
    Mn1 N1 7_556 2.109(2) ?
    Mn1 N1 . 2.109(2) ?
    Mn1 N3 7_556 2.233(2) ?
    Mn1 N3 . 2.233(2) ?
    Cl1 O2 . 1.357(3) ?
    Cl1 O2 2_556 1.357(3) ?
    Cl1 O3 2_556 1.397(3) ?
    Cl1 O3 . 1.397(3) ?
    O1 C1 . 1.314(3) ?
    O1 H1A . 0.828(9) ?
    N1 C7 . 1.273(3) ?
    N1 C8 . 1.483(3) ?
    N2 C11 . 1.474(4) ?
    N2 C12 . 1.489(4) ?
    N2 C10 . 1.502(4) ?
    N3 N4 . 1.199(4) ?
    N4 N5 . 1.149(4) ?
    C1 C6 . 1.400(4) ?
    C1 C2 . 1.405(4) ?
    C2 C3 . 1.405(4) ?
    C2 C7 . 1.439(4) ?
    C3 C4 . 1.377(5) ?
    C3 H3A . 0.9300 ?
    C4 C5 . 1.374(5) ?
    C4 H4A . 0.9300 ?
    C5 C6 . 1.370(4) ?
    C5 H5A . 0.9300 ?
    C6 H6A . 0.9300 ?
    C7 H7A . 0.9300 ?
    C8 C9 . 1.515(4) ?
    C8 H8A . 0.9700 ?
    C8 H8B . 0.9700 ?
    C9 C10 . 1.516(4) ?
    C9 H9A . 0.9700 ?
    C9 H9B . 0.9700 ?
    C10 H10A . 0.9700 ?
    C10 H10B . 0.9700 ?
    C11 H11A . 0.9600 ?
    C11 H11B . 0.9600 ?
    C11 H11C . 0.9600 ?
    C12 H12A . 0.9600 ?
    C12 H12B . 0.9600 ?
    C12 H12C . 0.9600 ?
loop_
    _geom_angle_atom_site_label_1
    _geom_angle_atom_site_label_2
    _geom_angle_atom_site_label_3
    _geom_angle_site_symmetry_1
    _geom_angle_site_symmetry_3
    _geom_angle
    _geom_angle_publ_flag
    O1 Mn1 O1 . 7_556 180.00(8) ?
    O1 Mn1 N1 . 7_556 89.94(8) ?
    O1 Mn1 N1 7_556 7_556 90.06(8) ?
    O1 Mn1 N1 . . 90.06(8) ?
    O1 Mn1 N1 7_556 . 89.94(8) ?
    N1 Mn1 N1 7_556 . 180.00(13) ?
    O1 Mn1 N3 . 7_556 87.82(10) ?
    O1 Mn1 N3 7_556 7_556 92.18(10) ?
    N1 Mn1 N3 7_556 7_556 87.83(8) ?
    N1 Mn1 N3 . 7_556 92.17(8) ?
    O1 Mn1 N3 . . 92.18(10) ?
    O1 Mn1 N3 7_556 . 87.82(10) ?
    N1 Mn1 N3 7_556 . 92.17(8) ?
    N1 Mn1 N3 . . 87.83(8) ?
    N3 Mn1 N3 7_556 . 180.0 ?
    O2 Cl1 O2 . 2_556 109.9(5) ?
    O2 Cl1 O3 . 2_556 108.4(3) ?
    O2 Cl1 O3 2_556 2_556 110.1(2) ?
    O2 Cl1 O3 . . 110.1(2) ?
    O2 Cl1 O3 2_556 . 108.4(3) ?
    O3 Cl1 O3 2_556 . 109.8(3) ?
    C1 O1 Mn1 . . 133.21(18) ?
    C1 O1 H1A . . 104.7(14) ?
    Mn1 O1 H1A . . 117.3(13) ?
    C7 N1 C8 . . 117.6(2) ?
    C7 N1 Mn1 . . 122.76(18) ?
    C8 N1 Mn1 . . 119.59(17) ?
    C11 N2 C12 . . 110.1(3) ?
    C11 N2 C10 . . 112.8(2) ?
    C12 N2 C10 . . 111.0(3) ?
    N4 N3 Mn1 . . 117.2(2) ?
    N5 N4 N3 . . 179.0(3) ?
    O1 C1 C6 . . 117.9(3) ?
    O1 C1 C2 . . 123.1(2) ?
    C6 C1 C2 . . 119.0(3) ?
    C1 C2 C3 . . 118.8(3) ?
    C1 C2 C7 . . 123.1(2) ?
    C3 C2 C7 . . 118.0(3) ?
    C4 C3 C2 . . 120.7(3) ?
    C4 C3 H3A . . 119.6 ?
    C2 C3 H3A . . 119.6 ?
    C5 C4 C3 . . 119.9(3) ?
    C5 C4 H4A . . 120.0 ?
    C3 C4 H4A . . 120.0 ?
    C6 C5 C4 . . 120.8(3) ?
    C6 C5 H5A . . 119.6 ?
    C4 C5 H5A . . 119.6 ?
    C5 C6 C1 . . 120.7(3) ?
    C5 C6 H6A . . 119.7 ?
    C1 C6 H6A . . 119.7 ?
    N1 C7 C2 . . 127.3(2) ?
    N1 C7 H7A . . 116.4 ?
    C2 C7 H7A . . 116.4 ?
    N1 C8 C9 . . 110.2(2) ?
    N1 C8 H8A . . 109.6 ?
    C9 C8 H8A . . 109.6 ?
    N1 C8 H8B . . 109.6 ?
    C9 C8 H8B . . 109.6 ?
    H8A C8 H8B . . 108.1 ?
    C8 C9 C10 . . 111.8(2) ?
    C8 C9 H9A . . 109.2 ?
    C10 C9 H9A . . 109.2 ?
    C8 C9 H9B . . 109.3 ?
    C10 C9 H9B . . 109.3 ?
    H9A C9 H9B . . 107.9 ?
    N2 C10 C9 . . 111.7(2) ?
    N2 C10 H10A . . 109.3 ?
    C9 C10 H10A . . 109.3 ?
    N2 C10 H10B . . 109.3 ?
    C9 C10 H10B . . 109.3 ?
    H10A C10 H10B . . 107.9 ?
    N2 C11 H11A . . 109.5 ?
    N2 C11 H11B . . 109.5 ?
    H11A C11 H11B . . 109.5 ?
    N2 C11 H11C . . 109.5 ?
    H11A C11 H11C . . 109.5 ?
    H11B C11 H11C . . 109.5 ?
    N2 C12 H12A . . 109.5 ?
    N2 C12 H12B . . 109.5 ?
    H12A C12 H12B . . 109.5 ?
    N2 C12 H12C . . 109.5 ?
    H12A C12 H12C . . 109.5 ?
    H12B C12 H12C . . 109.5 ?
data_global
_journal_date_recd_electronic     2008-05-08
_journal_date_accepted     2008-07-24
_journal_name_full     'Acta Crystallographica, Section E'
_journal_year     2008
_journal_volume     64
_journal_issue      8
_journal_page_first     m1080
_journal_page_last     m1080
_journal_paper_category     QM
_journal_coeditor_code     EZ2129
_publ_contact_author_name     'Gui-Bin Yang'
_publ_contact_author_address
;
School of Chemistry and Life Sciences,
Harbin University,
Harbin 150080, People's Republic of China
;
_publ_contact_author_email     ygb_hu@sina.com
_publ_contact_author_fax     '086 451-86688510'
_publ_contact_author_phone     '086 451-86688591'
_publ_section_title
;
Diazidobis{2-[3-(dimethylamino)propyliminomethyl]phenol}manganese(III)
perchlorate
;
loop_
    _publ_author_name
    _publ_author_address
    'Gui-Bin Yang'
;
School of Chemistry and Life Sciences,
Harbin University,
Harbin 150080, People's Republic of China
;
    'Zhen-Hai Sun'
;
School of Chemistry and Life Sciences,
Harbin University,
Harbin 150080, People's Republic of China
;
