# Supplementary material for: Diazido­bis{2-[3-(dimethyl­amino)propyl­imino­meth­yl]phenol}manganese(III) perchlorate
Source: Acta Crystallogr Sect E Struct Rep Online. 2008 Jul 31;64(Pt 8):m1080. doi: 10.1107/S1600536808023349 (PMC2961989; doi:10.1107/S1600536808023349)
Supplement: Supplementary file 2 [file e-64-m1080-Isup2.hkl]

# 
# h,k,l, Fc-squared, Fo-squared, sigma(Fo-squared) and status flag 
# 
data_I
_shelx_title ' zlf-1 in C2/c' 
_shelx_refln_list_code          4 
_shelx_F_calc_maximum      270.46 
_exptl_crystal_F_000      1360.00 
_reflns_d_resolution_high  0.8253 
 
loop_ 
 _symmetry_equiv_pos_as_xyz 
 'x, y, z' 
 '-x, y, -z+1/2' 
 'x+1/2, y+1/2, z' 
 '-x+1/2, y+1/2, -z+1/2' 
 '-x, -y, -z' 
 'x, -y, z-1/2' 
 '-x+1/2, -y+1/2, -z' 
 'x+1/2, -y+1/2, z-1/2' 
 
_cell_length_a    16.8115 
_cell_length_b    16.4456 
_cell_length_c    12.9059 
_cell_angle_alpha  90.000 
_cell_angle_beta  121.121 
_cell_angle_gamma  90.000 
 
_shelx_F_squared_multiplier     1.000 
 
loop_ 
 _refln_index_h 
 _refln_index_k 
 _refln_index_l 
 _refln_F_squared_calc 
 _refln_F_squared_meas 
 _refln_F_squared_sigma 
 _refln_observed_status 
   2   0   0    15095.13    14608.72    194.05 o 
   4   0   0     3193.18     2730.97    120.97 o 
   6   0   0     1789.76     1463.38     58.47 o 
   8   0   0     4229.19     4619.14    156.81 o 
  10   0   0      545.95      588.94     36.33 o 
  12   0   0      956.51      943.75     33.74 o 
  14   0   0      453.22      436.36     25.50 o 
  16   0   0     1552.20     1531.70     56.87 o 
   1   1   0     2953.00     2769.69     34.39 o 
   3   1   0     5329.45     5260.39    209.76 o 
   5   1   0     1605.18     1450.88     39.43 o 
   7   1   0     2835.35     2759.59    172.87 o 
   9   1   0      807.29      846.05     29.30 o 
  11   1   0      245.96      267.92     14.70 o 
  13   1   0       14.30       10.70      8.03 o 
  15   1   0      103.30      103.08     10.36 o 
  17   1   0        4.39       -0.12      6.20 o 
   0   2   0    55943.07    52012.29    340.67 o 
   2   2   0      124.94      190.69      6.24 o 
   4   2   0    22631.09    22464.95    351.83 o 
   6   2   0     5206.76     5744.92    218.35 o 
   8   2   0     2572.77     2939.72    111.43 o 
  10   2   0     1433.62     1343.23     62.15 o 
  12   2   0     1006.29     1019.74     34.31 o 
  14   2   0       25.11        7.67     12.98 o 
  16   2   0      590.45      634.28     33.20 o 
   1   3   0     5594.49     4811.04    175.55 o 
   3   3   0    51708.32    54434.62    518.94 o 
   5   3   0     8919.97    10390.95    271.02 o 
   7   3   0     1328.87     1155.82     52.80 o 
   9   3   0        0.62       13.06      6.22 o 
  11   3   0      401.12      458.74     23.99 o 
  13   3   0      266.15      266.32     18.82 o 
  15   3   0      263.27      262.82     21.61 o 
  17   3   0       11.50        3.87      9.10 o 
   0   4   0     7030.98     7967.90    189.54 o 
   2   4   0     4068.87     3656.66    139.37 o 
   4   4   0    12540.92    12843.35    300.00 o 
   6   4   0     8186.24     8060.01    275.50 o 
   8   4   0       10.84       38.87      8.06 o 
  10   4   0      826.55      863.43     41.19 o 
  12   4   0      836.54      871.33     47.72 o 
  14   4   0      253.09      256.38     20.94 o 
  16   4   0        1.96       11.91     11.35 o 
   1   5   0     2012.65     2050.89    173.74 o 
   3   5   0      207.09      250.86     10.94 o 
   5   5   0     4980.48     5075.91    213.25 o 
   7   5   0       67.73      119.26     10.78 o 
   9   5   0      434.16      413.85     18.71 o 
  11   5   0       87.11       65.92     15.98 o 
  13   5   0      298.00      292.72     20.21 o 
  15   5   0       57.63       55.58     12.55 o 
   0   6   0      500.15      254.89     11.13 o 
   2   6   0      181.31      398.73     16.00 o 
   4   6   0     7066.95     9022.75    286.84 o 
   6   6   0     7508.36     7766.69    296.51 o 
   8   6   0      405.77      405.62     23.31 o 
  10   6   0      740.90      799.26     42.97 o 
  12   6   0      496.56      485.26     27.30 o 
  14   6   0      713.35      725.13     32.79 o 
  16   6   0      216.80      200.38     28.56 o 
   1   7   0     2417.74     2353.54     68.07 o 
   3   7   0       70.33       84.90      8.71 o 
   5   7   0      579.64      491.31     19.62 o 
   7   7   0       53.83       61.82      9.94 o 
   9   7   0     1605.68     1671.40     78.86 o 
  11   7   0       41.05       27.08      9.71 o 
  13   7   0      142.31      150.24     17.75 o 
  15   7   0       45.79       38.93     13.99 o 
   0   8   0     2482.94     2082.21     86.88 o 
   2   8   0      451.68      356.65     15.15 o 
   4   8   0     8396.88     9534.26    326.38 o 
   6   8   0      100.29      127.20     11.25 o 
   8   8   0     2189.51     2379.10    109.01 o 
  10   8   0      840.32      837.65     39.00 o 
  12   8   0      834.20      947.72     35.86 o 
  14   8   0      356.37      376.79     26.93 o 
   1   9   0       60.20       68.89      6.04 o 
   3   9   0     1154.80     1390.61     58.66 o 
   5   9   0       32.49       19.54      8.29 o 
   7   9   0        1.60        0.03      8.82 o 
   9   9   0        0.75       13.16      9.11 o 
  11   9   0        4.90       -2.00     10.07 o 
  13   9   0      263.97      261.02     23.10 o 
  15   9   0       70.44       87.28     24.41 o 
   0  10   0     2598.67     2232.15     87.83 o 
   2  10   0      234.73      204.20     13.59 o 
   4  10   0     4533.51     4364.24    155.20 o 
   6  10   0      535.55      613.76     28.11 o 
   8  10   0     3244.78     3490.40    145.24 o 
  10  10   0      683.59      780.34     42.73 o 
  12  10   0     1890.08     1953.14     69.43 o 
  14  10   0      108.63       93.82     15.98 o 
   1  11   0       61.60       34.81      6.85 o 
   3  11   0      400.01      416.43     20.34 o 
   5  11   0        8.07        7.30      6.87 o 
   7  11   0      585.61      607.39     33.26 o 
   9  11   0       33.84       18.22     10.30 o 
  11  11   0        8.84       -9.20      9.20 o 
  13  11   0        3.95       -1.35      8.62 o 
   0  12   0     5740.11     5490.77    192.92 o 
   2  12   0       15.31        1.15      6.65 o 
   4  12   0      301.40      281.41     19.07 o 
   6  12   0      102.28       82.71     13.61 o 
   8  12   0      519.01      469.31     24.29 o 
  10  12   0      377.43      416.47     25.70 o 
  12  12   0      569.55      563.21     32.12 o 
   1  13   0      112.37      115.32     10.50 o 
   3  13   0       41.32       80.78     11.32 o 
   5  13   0      274.82      279.46     20.05 o 
   7  13   0       21.01       20.37     10.15 o 
   9  13   0      128.93      115.41     18.16 o 
  11  13   0       96.35       75.98     16.18 o 
  13  13   0       12.56       20.43     16.09 o 
   0  14   0     4055.12     3598.76    141.48 o 
   2  14   0       37.58       35.88     11.63 o 
   4  14   0      252.73      273.71     19.12 o 
   6  14   0      119.89      146.09     15.84 o 
   8  14   0      285.15      284.80     22.02 o 
  10  14   0      346.47      438.06     28.10 o 
  12  14   0       12.42       13.37     13.65 o 
   1  15   0      114.61      107.17     11.44 o 
   3  15   0       46.19       67.99     12.11 o 
   5  15   0      201.54      202.90     17.45 o 
   7  15   0        2.72       -7.55      9.42 o 
   9  15   0        1.66       -1.76      9.05 o 
  11  15   0        1.33        1.84      8.25 o 
   0  16   0       69.26       42.24     15.84 o 
   2  16   0      283.43      283.40     21.18 o 
   4  16   0      652.40      670.84     31.79 o 
   6  16   0      765.75      792.66     35.95 o 
   8  16   0       60.52       64.88     14.11 o 
  10  16   0       28.86       10.79     13.12 o 
   1  17   0       15.80       15.21      9.56 o 
   3  17   0       60.90       26.35     16.81 o 
   5  17   0       60.83       32.25     22.63 o 
   7  17   0       14.48       19.12     13.72 o 
   9  17   0        0.04        1.72     10.11 o 
   0  18   0       16.67        6.94      9.52 o 
   2  18   0      197.92      192.97     19.86 o 
   4  18   0      804.87      755.59     35.91 o 
   6  18   0      112.72       92.90     20.59 o 
   1  19   0        0.43       -0.72      6.71 o 
   3  19   0        4.76        0.12     10.82 o 
   5  19   0        5.41        3.68     10.88 o 
 -17   1   1      359.75      328.51     19.16 o 
 -15   1   1      209.73      197.25     13.81 o 
 -13   1   1      267.51      230.57     12.46 o 
 -11   1   1     2768.41     2829.13     84.57 o 
  -9   1   1     2303.30     2024.40     77.52 o 
  -7   1   1      162.37      234.43      8.34 o 
  -5   1   1     4454.61     4063.49    109.79 o 
  -3   1   1    55520.98    62340.37   2543.68 o 
  -1   1   1    34339.73    32790.68   1309.96 o 
   1   1   1    22768.18    22296.39    368.10 o 
   3   1   1      162.80      437.07     27.97 o 
   5   1   1     5650.47     5219.35    142.50 o 
   7   1   1     9950.45    10105.68    234.69 o 
   9   1   1     4939.51     5156.22    133.31 o 
  11   1   1      389.40      339.09     14.57 o 
  13   1   1      836.51      741.07     25.67 o 
  15   1   1      154.47      159.39     13.81 o 
 -16   2   1      172.70      166.56     22.58 o 
 -14   2   1      646.57      668.73     28.27 o 
 -12   2   1     1014.99     1045.05     55.42 o 
 -10   2   1      106.22      104.74     10.90 o 
  -8   2   1     1551.58     1319.72     59.15 o 
  -6   2   1     1688.23     1536.17     62.51 o 
  -4   2   1     2519.00     3236.03    128.65 o 
  -2   2   1    19681.58    20365.63    251.47 o 
   0   2   1     1953.84     2436.59    104.53 o 
   2   2   1    73150.63    72348.41    560.07 o 
   4   2   1      638.77      398.50     16.10 o 
   6   2   1        3.37       10.65      6.50 o 
   8   2   1      234.16      261.88     15.54 o 
  10   2   1      106.46      102.25     14.11 o 
  12   2   1        5.53       10.58      9.94 o 
  14   2   1        0.01       -5.70      8.08 o 
  16   2   1       45.54       53.83     14.46 o 
 -17   3   1       85.59      108.12     17.24 o 
 -15   3   1       82.66       75.02     21.28 o 
 -13   3   1     1725.36     1738.12     65.80 o 
 -11   3   1      598.86      612.97     25.51 o 
  -9   3   1     3335.33     3505.03    134.25 o 
  -7   3   1     1350.13     1633.65     67.82 o 
  -5   3   1    44000.38    46108.92    543.05 o 
  -3   3   1      225.70      270.84     12.21 o 
  -1   3   1     1088.77      960.60     51.02 o 
   1   3   1     6975.93     6515.58    329.85 o 
   3   3   1    52712.02    50685.58    547.03 o 
   5   3   1     1824.77     1657.81     71.00 o 
   7   3   1      761.46      664.23     36.02 o 
   9   3   1      101.82      111.97     12.38 o 
  11   3   1      778.12      800.21     30.22 o 
  13   3   1      341.80      370.05     23.12 o 
  15   3   1       24.43       41.87     13.72 o 
 -16   4   1       19.98       24.20      9.90 o 
 -14   4   1      287.95      283.97     20.73 o 
 -12   4   1      501.55      548.68     25.50 o 
 -10   4   1       67.99       48.62     10.29 o 
  -8   4   1      412.55      569.63     25.40 o 
  -6   4   1    10693.48    11638.09    312.59 o 
  -4   4   1     1251.30     1766.95     65.54 o 
  -2   4   1     9412.01    11394.46    242.83 o 
   0   4   1    13272.31    14943.37    612.68 o 
   2   4   1     1370.90     1218.42     52.17 o 
   4   4   1     2566.35     1995.97     78.30 o 
   6   4   1      125.68      118.37     10.70 o 
   8   4   1        0.47        4.96      5.93 o 
  10   4   1      206.71      216.49     16.10 o 
  12   4   1        1.93        4.82     10.75 o 
  14   4   1       48.26       42.67     13.37 o 
  16   4   1      132.22      100.07     19.96 o 
 -17   5   1      121.89      163.13     17.66 o 
 -15   5   1      132.34      104.79     19.90 o 
 -13   5   1     2019.58     2236.63    101.50 o 
 -11   5   1     1547.71     1484.63     73.90 o 
  -9   5   1     3385.11     3060.79    120.70 o 
  -7   5   1     2954.23     3886.06    140.43 o 
  -5   5   1     8541.89     8552.01    260.03 o 
  -3   5   1      274.39      237.79     10.89 o 
  -1   5   1     8865.20     8216.86    396.59 o 
   1   5   1     2243.04     2537.98    236.69 o 
   3   5   1    25171.48    24821.00    434.85 o 
   5   5   1      221.73      195.35     11.90 o 
   7   5   1     4846.34     4327.50    157.06 o 
   9   5   1      234.97      239.47     18.89 o 
  11   5   1      714.95      845.99     58.06 o 
  13   5   1      248.66      216.99     19.94 o 
  15   5   1      310.16      317.72     24.63 o 
 -16   6   1       70.33       47.14     18.33 o 
 -14   6   1      107.78      113.38     17.96 o 
 -12   6   1        0.72       -6.78      7.45 o 
 -10   6   1        2.55        4.22      7.75 o 
  -8   6   1     1633.95     1483.52     64.30 o 
  -6   6   1     1495.82     1243.84     54.90 o 
  -4   6   1     1213.95      986.05     41.35 o 
  -2   6   1       87.72       74.45      7.42 o 
   0   6   1      179.52       95.93     10.08 o 
   2   6   1     1078.04     1033.05     47.53 o 
   4   6   1      453.62      429.90     20.20 o 
   6   6   1     2169.79     2200.82     93.38 o 
   8   6   1       11.91        9.01     10.64 o 
  10   6   1       33.12       39.35     12.40 o 
  12   6   1       40.72       47.94     13.98 o 
  14   6   1       73.12       62.62     17.05 o 
 -15   7   1      149.98      152.42     19.79 o 
 -13   7   1      649.11      618.20     28.34 o 
 -11   7   1      178.99      139.11     14.92 o 
  -9   7   1     6422.21     6733.18    317.97 o 
  -7   7   1     3237.99     3570.50    135.80 o 
  -5   7   1       19.33       63.51      8.33 o 
  -3   7   1     6866.08     6876.28    252.60 o 
  -1   7   1     4063.22     3170.19     80.20 o 
   1   7   1     2660.98     2776.28     75.99 o 
   3   7   1    22561.13    22403.16    476.08 o 
   5   7   1       37.83       26.63      5.88 o 
   7   7   1     2960.27     2762.96    111.05 o 
   9   7   1     1466.36     1415.89     62.96 o 
  11   7   1       28.76       27.65     19.03 o 
  13   7   1      229.81      209.68     19.42 o 
  15   7   1      521.05      542.48     31.13 o 
 -16   8   1        0.53        3.64      9.72 o 
 -14   8   1       38.51       62.71     14.69 o 
 -12   8   1      311.10      278.14     18.77 o 
 -10   8   1       77.01       64.51     11.75 o 
  -8   8   1      191.45      174.40     14.21 o 
  -6   8   1     2012.12     2316.36     86.97 o 
  -4   8   1      358.49      274.97     13.86 o 
  -2   8   1      185.53      200.09     12.08 o 
   0   8   1      328.59      406.41     11.92 o 
   2   8   1      384.06      387.16     21.24 o 
   4   8   1       77.40       76.65      8.94 o 
   6   8   1      976.46      926.28     46.95 o 
   8   8   1        0.01       -4.03      7.53 o 
  10   8   1     2270.35     2307.96     82.33 o 
  12   8   1       72.72       56.83     12.11 o 
  14   8   1       10.64       25.15     10.52 o 
 -15   9   1      185.62      200.05     20.59 o 
 -13   9   1     1103.74     1108.38     53.85 o 
 -11   9   1      839.81      836.51     46.37 o 
  -9   9   1      939.47     1025.41     55.32 o 
  -7   9   1     3446.50     3455.18    139.78 o 
  -5   9   1     1059.20     1075.78     50.44 o 
  -3   9   1     2723.87     2752.87    112.74 o 
  -1   9   1     1837.32     1307.06     40.99 o 
   1   9   1     1607.83     1653.03     51.69 o 
   3   9   1     2159.37     1996.60     69.71 o 
   5   9   1     2107.92     2295.20     99.52 o 
   7   9   1     1290.34     1149.48     43.56 o 
   9   9   1     2205.26     2456.44     98.05 o 
  11   9   1      160.04      161.18     16.96 o 
  13   9   1      319.93      355.12     25.31 o 
 -14  10   1        6.26        9.94     12.18 o 
 -12  10   1      218.80      206.60     18.75 o 
 -10  10   1       35.69       63.02     13.00 o 
  -8  10   1      255.05      277.56     16.95 o 
  -6  10   1      116.88      164.58     14.55 o 
  -4  10   1       30.17       29.43      8.99 o 
  -2  10   1     4365.12     4414.28    164.07 o 
   0  10   1     2387.49     2477.97    183.31 o 
   2  10   1      471.76      505.23     25.82 o 
   4  10   1       90.18       96.67     11.52 o 
   6  10   1      176.40      202.52     18.10 o 
   8  10   1       52.84       81.85     14.80 o 
  10  10   1      250.55      239.54     18.83 o 
  12  10   1      150.69      167.51     19.29 o 
  14  10   1        0.08        2.83     11.08 o 
 -15  11   1       68.24       73.28     15.63 o 
 -13  11   1      520.07      593.82     31.99 o 
 -11  11   1      766.89      708.57     38.99 o 
  -9  11   1      163.07      170.93     15.84 o 
  -7  11   1     1868.37     2014.79     97.22 o 
  -5  11   1      628.71      604.96     23.74 o 
  -3  11   1      852.32      841.26     39.35 o 
  -1  11   1     1085.19      931.39     25.09 o 
   1  11   1      887.91      811.63     23.02 o 
   3  11   1      567.75      489.19     21.30 o 
   5  11   1      928.63     1030.64     42.68 o 
   7  11   1        1.80       10.77     11.71 o 
   9  11   1      873.79      833.48     33.96 o 
  11  11   1      728.65      839.20     36.42 o 
  13  11   1      500.66      535.55     30.62 o 
 -14  12   1       24.07       14.88     13.00 o 
 -12  12   1        6.07        0.33      8.56 o 
 -10  12   1      104.47      100.34     14.69 o 
  -8  12   1      251.04      234.26     18.66 o 
  -6  12   1      607.40      682.55     26.69 o 
  -4  12   1        5.63       -1.30      7.95 o 
  -2  12   1      564.34      573.57     24.26 o 
   0  12   1       64.10       84.82      8.06 o 
   2  12   1       47.72       37.45      9.36 o 
   4  12   1      221.23      182.33     16.28 o 
   6  12   1      731.77      787.24     31.96 o 
   8  12   1        0.32       -3.25      7.16 o 
  10  12   1       49.78       58.00     13.59 o 
  12  12   1       59.19       50.12     15.17 o 
 -13  13   1      214.30      256.42     22.85 o 
 -11  13   1      571.29      532.03     30.82 o 
  -9  13   1     1062.07     1035.93     44.47 o 
  -7  13   1      289.25      381.18     24.47 o 
  -5  13   1      693.16      682.25     27.03 o 
  -3  13   1     4123.22     4230.01    168.32 o 
  -1  13   1     2437.20     2511.11     78.13 o 
   1  13   1       55.29       76.32      9.60 o 
   3  13   1      202.47      195.54     17.10 o 
   5  13   1      210.33      293.45     18.93 o 
   7  13   1      192.96      270.11     22.31 o 
   9  13   1      410.76      392.14     24.02 o 
  11  13   1      126.56      150.48     26.80 o 
 -12  14   1        1.08       -4.24      6.90 o 
 -10  14   1       50.84       40.47     12.32 o 
  -8  14   1       70.20       59.74     14.62 o 
  -6  14   1       24.95       22.45     11.37 o 
  -4  14   1       25.86       42.90     10.89 o 
  -2  14   1      313.60      266.94     20.65 o 
   0  14   1       85.66       96.76     22.65 o 
   2  14   1      300.50      319.29     21.32 o 
   4  14   1      389.97      385.99     23.73 o 
   6  14   1       18.42       13.12     14.26 o 
   8  14   1        6.35        2.31      9.21 o 
  10  14   1        3.78       -1.25      7.04 o 
 -11  15   1      186.73      198.67     23.27 o 
  -9  15   1      749.12      808.61     35.37 o 
  -7  15   1       88.18      110.16     17.28 o 
  -5  15   1       73.87       85.00     12.61 o 
  -3  15   1       17.16       35.65     10.08 o 
  -1  15   1      985.01      914.78     48.92 o 
   1  15   1       34.99       40.84      8.94 o 
   3  15   1      466.61      470.76     27.51 o 
   5  15   1      308.37      274.41     20.97 o 
   7  15   1      554.99      650.43     32.60 o 
   9  15   1        0.81       14.66      8.49 o 
 -10  16   1       18.05       29.09     18.57 o 
  -8  16   1        0.81        1.46      9.21 o 
  -6  16   1       26.91       26.07     12.84 o 
  -4  16   1        5.27       -1.80      7.55 o 
  -2  16   1      786.26      670.91     38.30 o 
   0  16   1      231.60      200.94     23.92 o 
   2  16   1        0.02       -6.26      7.25 o 
   4  16   1        7.00        3.31      8.96 o 
   6  16   1       10.84       11.64     12.79 o 
   8  16   1        8.52       44.90     13.21 o 
  -9  17   1       79.24       67.53     15.47 o 
  -7  17   1      177.07      203.30     20.98 o 
  -5  17   1      757.77      788.73     37.08 o 
  -3  17   1       10.59       24.26     12.56 o 
  -1  17   1        2.51        8.57      7.27 o 
   1  17   1       74.89       39.80     14.40 o 
   3  17   1     1340.79     1323.42     63.77 o 
   5  17   1      234.06      202.12     19.81 o 
   7  17   1       57.83       58.01     16.27 o 
  -8  18   1        0.25       -0.59      8.18 o 
  -6  18   1       14.98       11.98     11.43 o 
  -4  18   1       17.65        2.22     10.98 o 
  -2  18   1      145.54      143.19     17.44 o 
   0  18   1       14.74       12.54      8.48 o 
   2  18   1        7.18       -2.46      7.85 o 
   4  18   1        2.64       25.63     11.29 o 
   6  18   1       18.40        8.30     16.02 o 
  -5  19   1      130.79       93.30     19.71 o 
  -3  19   1      404.42      415.89     32.03 o 
  -1  19   1       92.95       88.23     15.45 o 
   1  19   1      179.10      165.12     25.59 o 
   3  19   1      437.10      471.05     31.28 o 
 -18   0   2      656.41      607.14     35.32 o 
 -16   0   2      213.53      224.80     18.66 o 
 -14   0   2      377.80      415.07     22.08 o 
 -12   0   2       23.17       11.57      8.34 o 
 -10   0   2     3410.60     2947.68    122.97 o 
  -8   0   2     2440.57     2652.91    102.93 o 
  -6   0   2     5071.34     5961.33    200.30 o 
  -4   0   2     5991.91     6286.53    168.45 o 
  -2   0   2     6202.56     7811.52    153.40 o 
   0   0   2      217.53      618.09     17.12 o 
   2   0   2     5509.85     6059.81    183.10 o 
   4   0   2     1663.10     1409.27     60.83 o 
   6   0   2    28310.04    27287.36    538.43 o 
   8   0   2     7863.09     7151.26    320.09 o 
  10   0   2     2051.35     1925.32     79.85 o 
  12   0   2      121.75      130.50     16.64 o 
  14   0   2       18.93       22.06     12.18 o 
 -17   1   2      188.33      175.93     16.36 o 
 -15   1   2        0.12       -2.50      5.37 o 
 -13   1   2       12.17        2.43      6.11 o 
 -11   1   2      760.37      936.19     57.75 o 
  -9   1   2      325.95      319.00     10.61 o 
  -7   1   2      517.52      367.96     11.54 o 
  -5   1   2     3117.69     3172.97     95.05 o 
  -3   1   2     1595.45     1602.21    142.39 o 
  -1   1   2    12183.79    11928.60    413.51 o 
   1   1   2     7675.79     7004.06    171.67 o 
   3   1   2       32.89       55.47      4.94 o 
   5   1   2      324.07      348.04     28.41 o 
   7   1   2      278.91      286.46     11.15 o 
   9   1   2       68.23       85.65     13.00 o 
  11   1   2      126.18      120.83     10.67 o 
  13   1   2       72.24       66.54      9.82 o 
  15   1   2       14.92        9.66      9.10 o 
 -18   2   2      160.06      168.14     21.18 o 
 -16   2   2      266.37      282.18     25.20 o 
 -14   2   2      664.11      644.29     27.02 o 
 -12   2   2      249.70      224.52     20.40 o 
 -10   2   2      371.34      271.21     15.23 o 
  -8   2   2      271.23      416.61     20.10 o 
  -6   2   2      906.08      978.88     42.33 o 
  -4   2   2     5238.98     6552.97    181.71 o 
  -2   2   2     6801.92     7679.49    169.64 o 
   0   2   2    40440.95    41491.11   2314.47 o 
   2   2   2    32052.27    31553.15    426.55 o 
   4   2   2     2891.02     2452.17     93.78 o 
   6   2   2     2698.91     2709.64    109.72 o 
   8   2   2     4129.16     3877.94    146.58 o 
  10   2   2     2380.35     2412.13     94.09 o 
  12   2   2      433.97      424.78     26.12 o 
  14   2   2        4.36       15.30     13.28 o 
 -17   3   2      316.87      276.83     23.03 o 
 -15   3   2      106.46      100.72     14.39 o 
 -13   3   2      633.04      579.89     26.33 o 
 -11   3   2     2470.68     2554.66    109.89 o 
  -9   3   2     1978.35     1928.78     77.28 o 
  -7   3   2     2300.24     3536.32    172.40 o 
  -5   3   2     6568.36     5963.35    195.94 o 
  -3   3   2    10255.22    12278.90    247.36 o 
  -1   3   2    45624.40    44885.63   3848.49 o 
   1   3   2    27854.09    30614.92   1977.69 o 
   3   3   2    12953.41    12427.77    301.83 o 
   5   3   2       45.95       87.22      8.72 o 
   7   3   2      551.34      669.21     30.69 o 
   9   3   2      321.11      315.72     18.49 o 
  11   3   2       18.02       14.53      9.45 o 
  13   3   2      353.38      371.11     26.13 o 
  15   3   2        0.01       -1.13      7.91 o 
 -18   4   2       46.71       46.33     16.18 o 
 -16   4   2     1214.52     1181.64     66.51 o 
 -14   4   2     1372.86     1199.82     55.02 o 
 -12   4   2     1104.10     1111.65     58.63 o 
 -10   4   2       26.92       41.97      8.85 o 
  -8   4   2    10181.67     9595.26    321.07 o 
  -6   4   2      535.81      585.70     31.49 o 
  -4   4   2    11700.03    12125.56    279.32 o 
  -2   4   2     3741.44     3331.47    139.51 o 
   0   4   2    20036.71    21290.19   1792.09 o 
   2   4   2    28683.50    29594.14    457.25 o 
   4   4   2    23315.79    22784.37    452.85 o 
   6   4   2      349.24      303.55     15.13 o 
   8   4   2      846.21      821.77     36.35 o 
  10   4   2      112.02      141.01     15.38 o 
  12   4   2     1160.71     1248.08     60.54 o 
  14   4   2       40.13       30.28     15.86 o 
 -17   5   2       16.70       15.51     11.88 o 
 -15   5   2      126.46       96.33     19.46 o 
 -13   5   2      787.30      757.76     30.13 o 
 -11   5   2       34.72       46.31     16.59 o 
  -9   5   2      708.91      795.27     44.68 o 
  -7   5   2     4359.03     5371.11    238.20 o 
  -5   5   2      708.27      790.05     32.75 o 
  -3   5   2     3751.13     3069.24    148.15 o 
  -1   5   2      215.38      187.62      7.88 o 
   1   5   2      488.21      504.76     22.59 o 
   3   5   2       27.98       44.74      7.55 o 
   5   5   2     1527.78     1722.64     66.61 o 
   7   5   2       74.91       85.60     10.47 o 
   9   5   2       29.94       21.17     10.22 o 
  11   5   2      224.41      213.42     18.64 o 
  13   5   2      218.46      187.99     19.77 o 
  15   5   2       75.99       73.57     20.03 o 
 -16   6   2      251.45      255.91     23.61 o 
 -14   6   2        6.79       13.00     12.24 o 
 -12   6   2     2011.66     2068.43     86.22 o 
 -10   6   2     5144.16     5467.95    201.52 o 
  -8   6   2     8453.68     8064.74    313.65 o 
  -6   6   2     2798.12     3170.13    118.68 o 
  -4   6   2    19595.83    20745.35    415.61 o 
  -2   6   2     4073.14     4574.16    188.78 o 
   0   6   2    10162.57    10080.83    712.15 o 
   2   6   2     1330.67     1348.87     52.65 o 
   4   6   2     3509.27     3126.85    120.27 o 
   6   6   2      719.26      678.97     24.18 o 
   8   6   2      742.60      888.41     43.44 o 
  10   6   2      154.30      129.25     15.12 o 
  12   6   2     1762.06     1817.96     72.04 o 
  14   6   2      292.98      237.19     23.79 o 
 -17   7   2       38.63       63.93     14.23 o 
 -15   7   2       13.33       11.89      8.65 o 
 -13   7   2       60.30       44.12     14.02 o 
 -11   7   2       97.54      112.47     12.80 o 
  -9   7   2     3349.67     3037.27    124.14 o 
  -7   7   2        6.17       46.15      8.41 o 
  -5   7   2     1238.72     1094.67     43.63 o 
  -3   7   2     3260.24     3231.17    124.99 o 
  -1   7   2      782.55      858.43     23.44 o 
   1   7   2       22.35       60.38      5.62 o 
   3   7   2      554.69      634.78     23.47 o 
   5   7   2       35.16       79.75     11.00 o 
   7   7   2     3247.82     3474.69    145.68 o 
   9   7   2       28.40       31.96      9.80 o 
  11   7   2      112.58      125.16     17.52 o 
  13   7   2        1.98       18.03      9.70 o 
 -16   8   2       26.09       12.69     13.05 o 
 -14   8   2       72.78       83.73     15.22 o 
 -12   8   2      953.82     1026.93     51.85 o 
 -10   8   2     5466.00     5450.42    205.81 o 
  -8   8   2      642.68      584.21     24.09 o 
  -6   8   2     1866.75     1752.98     83.60 o 
  -4   8   2     5817.11     5867.45    257.38 o 
  -2   8   2      488.83      559.00     20.62 o 
   0   8   2      214.79      186.33      8.07 o 
   2   8   2      154.27      147.09     10.67 o 
   4   8   2     1431.28     1209.90     51.79 o 
   6   8   2     2989.04     3091.43    119.15 o 
   8   8   2      960.86      917.03     40.50 o 
  10   8   2       37.96       66.67     13.08 o 
  12   8   2      619.44      618.50     39.36 o 
  14   8   2      300.16      279.37     26.83 o 
 -15   9   2        5.03        1.44      9.66 o 
 -13   9   2      577.53      585.57     28.43 o 
 -11   9   2      604.43      626.43     29.01 o 
  -9   9   2     1565.90     1566.31     80.67 o 
  -7   9   2      103.17       92.33     13.62 o 
  -5   9   2       82.11      107.24     11.83 o 
  -3   9   2     1118.45     1327.33     60.64 o 
  -1   9   2     1077.66     1049.05     48.94 o 
   1   9   2       72.54      112.43      7.63 o 
   3   9   2      447.76      405.71     18.06 o 
   5   9   2      756.96      826.62     39.46 o 
   7   9   2      922.22      901.69     46.85 o 
   9   9   2        0.37        7.50     10.79 o 
  11   9   2       67.80       65.24     18.55 o 
  13   9   2        6.42        5.36      8.44 o 
 -16  10   2      128.36      116.80     16.56 o 
 -14  10   2      836.47      890.43     41.90 o 
 -12  10   2       51.45       46.25     11.96 o 
 -10  10   2      795.22      725.09     29.00 o 
  -8  10   2     1032.12     1301.66     67.67 o 
  -6  10   2     4177.17     4410.30    155.51 o 
  -4  10   2      805.72      793.10     29.27 o 
  -2  10   2     1749.82     1583.87     71.39 o 
   0  10   2     1196.27     1063.00     31.73 o 
   2  10   2     1243.85     1393.70     54.17 o 
   4  10   2       23.91       57.11     10.21 o 
   6  10   2      212.68      306.97     19.10 o 
   8  10   2       10.52       17.92     13.13 o 
  10  10   2      558.22      596.95     30.18 o 
  12  10   2      113.41      124.05     21.38 o 
 -15  11   2        1.52       -4.70      8.01 o 
 -13  11   2      325.87      291.31     20.89 o 
 -11  11   2      204.50      216.38     19.37 o 
  -9  11   2       29.49       44.81      9.66 o 
  -7  11   2      204.57      151.10     15.15 o 
  -5  11   2       19.61       26.63      9.68 o 
  -3  11   2       63.10       88.20     11.55 o 
  -1  11   2      375.54      346.89     13.08 o 
   1  11   2      548.70      611.10     23.56 o 
   3  11   2     1479.43     1523.20     63.80 o 
   5  11   2      515.20      442.34     24.76 o 
   7  11   2      131.99      195.39     16.88 o 
   9  11   2       12.95        2.24      8.49 o 
  11  11   2        4.04        8.12      8.46 o 
  13  11   2        6.74       -1.07      9.49 o 
 -14  12   2       98.61       88.30     16.67 o 
 -12  12   2      244.09      264.21     22.89 o 
 -10  12   2      706.59      730.23     34.93 o 
  -8  12   2       56.54       95.08     13.80 o 
  -6  12   2     3129.98     3323.59    131.85 o 
  -4  12   2     1936.43     1864.94     85.61 o 
  -2  12   2      897.78      838.51     35.35 o 
   0  12   2     2746.34     2560.30     71.20 o 
   2  12   2      542.26      536.01     24.29 o 
   4  12   2       41.20       50.68     11.30 o 
   6  12   2      577.62      585.36     28.19 o 
   8  12   2      497.99      455.39     28.14 o 
  10  12   2      612.72      569.88     28.92 o 
  12  12   2       92.39      138.93     19.20 o 
 -13  13   2       18.93       19.03     12.51 o 
 -11  13   2        1.86       13.72     10.07 o 
  -9  13   2      232.81      252.14     18.10 o 
  -7  13   2      106.70      101.79     14.22 o 
  -5  13   2      168.01      233.55     17.83 o 
  -3  13   2      670.18      604.41     26.07 o 
  -1  13   2        0.02       -0.89      6.00 o 
   1  13   2      143.61      170.86     11.44 o 
   3  13   2       39.52       56.91     11.89 o 
   5  13   2      149.45      151.77     20.43 o 
   7  13   2       12.05        3.76     10.22 o 
   9  13   2        3.59        3.07      8.92 o 
  11  13   2       68.55       24.57     22.71 o 
 -12  14   2      392.72      419.45     29.16 o 
 -10  14   2      677.82      648.43     30.28 o 
  -8  14   2      268.86      309.66     21.88 o 
  -6  14   2      649.93      664.84     27.77 o 
  -4  14   2     1509.00     1609.98     55.43 o 
  -2  14   2      551.55      518.85     24.89 o 
   0  14   2     2378.06     2327.39     71.22 o 
   2  14   2        8.09        3.29      8.95 o 
   4  14   2      535.93      602.55     28.19 o 
   6  14   2      841.91      825.20     34.29 o 
   8  14   2      303.13      337.32     25.98 o 
  10  14   2       10.08        3.16     10.24 o 
 -11  15   2       21.85       13.22     11.80 o 
  -9  15   2        9.29        2.92      6.95 o 
  -7  15   2       31.40        7.32     11.91 o 
  -5  15   2       38.61       31.09     11.01 o 
  -3  15   2      196.60      190.33     18.31 o 
  -1  15   2       36.84       24.26      8.27 o 
   1  15   2        7.37        3.30      5.92 o 
   3  15   2      336.77      321.09     27.29 o 
   5  15   2      108.38       95.94     17.26 o 
   7  15   2        0.12        5.59      8.72 o 
   9  15   2        0.80       -2.11      7.28 o 
 -10  16   2      220.33      207.71     27.14 o 
  -8  16   2      470.83      527.41     34.56 o 
  -6  16   2       30.55       38.42     14.68 o 
  -4  16   2      145.84      141.88     15.30 o 
  -2  16   2        1.98        6.17      9.62 o 
   0  16   2      804.54      746.96     23.31 o 
   2  16   2      253.63      278.88     22.05 o 
   4  16   2      606.00      627.15     34.43 o 
   6  16   2        8.55       -2.68     10.30 o 
   8  16   2       40.16       19.27     15.45 o 
  -9  17   2       77.39       65.87     23.08 o 
  -7  17   2        1.53        3.22      9.39 o 
  -5  17   2      266.68      273.46     23.26 o 
  -3  17   2      204.05      188.77     18.84 o 
  -1  17   2      290.10      311.16     17.13 o 
   1  17   2       35.25       44.08     10.27 o 
   3  17   2       60.77       39.77     14.44 o 
   5  17   2       19.21       22.80     10.03 o 
   7  17   2        9.79       18.16     11.71 o 
  -8  18   2       73.12       69.21     17.61 o 
  -6  18   2      253.47      285.40     24.31 o 
  -4  18   2      251.25      230.37     26.12 o 
  -2  18   2       27.89       18.37     15.71 o 
   0  18   2       56.53       50.98     10.24 o 
   2  18   2      531.55      540.31     32.52 o 
   4  18   2      294.84      286.79     23.58 o 
  -5  19   2        2.59        1.47     11.85 o 
  -3  19   2       18.33       24.78     12.76 o 
  -1  19   2        4.23       -4.68      4.68 o 
   1  19   2        6.75        0.70      7.32 o 
   3  19   2       40.87       27.36     12.78 o 
 -19   1   3      201.01      227.99     19.10 o 
 -17   1   3      883.23      845.45     28.53 o 
 -15   1   3      725.26      726.08     26.52 o 
 -13   1   3     2628.23     2711.73     79.46 o 
 -11   1   3      701.32      707.88     38.17 o 
  -9   1   3     6472.02     7095.58    194.34 o 
  -7   1   3      778.20      838.31     24.82 o 
  -5   1   3     7617.60     8162.88    153.60 o 
  -3   1   3     2248.86     1840.92    130.42 o 
  -1   1   3    70985.40    75244.75   1635.06 o 
   1   1   3    36479.14    37156.93    726.54 o 
   3   1   3     2511.17     2015.88     56.76 o 
   5   1   3     8580.51     6974.23    194.84 o 
   7   1   3     5267.42     5084.66    132.34 o 
   9   1   3      282.72      268.64     13.53 o 
  11   1   3      260.48      267.38     14.59 o 
  13   1   3       16.40        0.26      5.81 o 
  15   1   3      460.45      420.59     22.90 o 
 -18   2   3        7.63       11.62     11.82 o 
 -16   2   3      109.85       83.42     15.87 o 
 -14   2   3     1505.20     1666.02     64.62 o 
 -12   2   3       15.97       33.05      8.23 o 
 -10   2   3      421.41      524.48     20.64 o 
  -8   2   3     2935.81     2848.43    112.82 o 
  -6   2   3     2375.69     2260.23     84.16 o 
  -4   2   3    15140.44    15848.44    295.96 o 
  -2   2   3    28789.96    31888.18    392.42 o 
   0   2   3     3583.69     3925.70    104.84 o 
   2   2   3      157.90      130.09      9.72 o 
   4   2   3       51.00       37.42      6.82 o 
   6   2   3        0.81       -5.71      7.70 o 
   8   2   3       60.59      112.31     16.19 o 
  10   2   3      137.38      153.68     15.37 o 
  12   2   3      186.87      143.80     18.27 o 
  14   2   3       13.77       15.25     13.88 o 
 -17   3   3     1404.16     1345.86     72.79 o 
 -15   3   3      988.17     1158.82     47.44 o 
 -13   3   3     2120.23     2229.50    105.77 o 
 -11   3   3     1100.07     1051.99     41.59 o 
  -9   3   3        6.02       -2.57      6.53 o 
  -7   3   3     6969.72     6278.05    233.80 o 
  -5   3   3      864.95      946.97     39.62 o 
  -3   3   3     3142.56     2820.28    134.98 o 
  -1   3   3    13653.26    15677.14    984.67 o 
   1   3   3    10484.31    11048.06    777.34 o 
   3   3   3     7120.18     6793.46    245.03 o 
   5   3   3       50.11       18.58      6.79 o 
   7   3   3     2712.95     2537.61    104.78 o 
   9   3   3     2470.95     2357.64     93.81 o 
  11   3   3      753.88      731.45     46.46 o 
  13   3   3       96.89      115.84     15.27 o 
 -18   4   3       22.39        3.02     10.96 o 
 -16   4   3        3.98        6.45      9.45 o 
 -14   4   3      999.87     1020.03     47.56 o 
 -12   4   3      169.03      165.65     16.28 o 
 -10   4   3       26.20       71.33     12.51 o 
  -8   4   3      155.94      249.10     13.46 o 
  -6   4   3      483.56      704.47     34.97 o 
  -4   4   3     3286.82     3132.47    151.19 o 
  -2   4   3     7083.43     7472.20    222.12 o 
   0   4   3    21377.48    21923.50   1398.58 o 
   2   4   3      148.83      147.65      9.41 o 
   4   4   3      759.87      721.75     33.66 o 
   6   4   3      189.73      177.61     14.54 o 
   8   4   3       18.70       14.34      9.23 o 
  10   4   3      256.26      265.34     18.95 o 
  12   4   3      117.93      135.85     22.79 o 
  14   4   3       66.67       80.40     19.31 o 
 -17   5   3      135.04      119.84     21.90 o 
 -15   5   3     1421.64     1484.78     76.18 o 
 -13   5   3     1335.31     1453.83     66.69 o 
 -11   5   3     1204.47     1182.07     48.04 o 
  -9   5   3     3422.64     4032.78    152.70 o 
  -7   5   3    11653.17    10350.65    326.08 o 
  -5   5   3       64.91       43.35      6.35 o 
  -3   5   3     5845.57     6082.53    221.63 o 
  -1   5   3     6326.68     7281.20    168.05 o 
   1   5   3    19700.30    18341.46   1372.78 o 
   3   5   3    25637.39    25735.06    515.09 o 
   5   5   3     3737.11     3696.42    147.48 o 
   7   5   3        8.20        0.99      8.63 o 
   9   5   3     1786.93     1751.06     70.83 o 
  11   5   3      858.06      860.50     36.48 o 
  13   5   3      512.08      512.44     31.62 o 
 -18   6   3       32.20       32.84     18.12 o 
 -16   6   3       47.62       22.11     12.66 o 
 -14   6   3        4.76       22.88      8.88 o 
 -12   6   3       22.61       24.97     10.50 o 
 -10   6   3       96.04       56.62     10.48 o 
  -8   6   3     2866.51     2423.30     95.23 o 
  -6   6   3      855.19      943.88     41.14 o 
  -4   6   3      442.62      618.69     32.00 o 
  -2   6   3      772.47      850.31     36.87 o 
   0   6   3      638.17      685.95     20.81 o 
   2   6   3      872.96      932.37     41.68 o 
   4   6   3      291.70      314.94     15.79 o 
   6   6   3        2.67       11.01      7.33 o 
   8   6   3      670.06      726.32     32.61 o 
  10   6   3      136.90      135.31     14.87 o 
  12   6   3       66.65       49.94     13.16 o 
  14   6   3       37.49       42.58     16.65 o 
 -17   7   3       12.27       12.04     11.48 o 
 -15   7   3      203.81      219.84     19.00 o 
 -13   7   3     2581.43     2673.98    106.19 o 
 -11   7   3      728.89      757.03     29.53 o 
  -9   7   3      835.59      839.10     25.20 o 
  -7   7   3     1133.31      959.08     43.43 o 
  -5   7   3     8398.49     8927.90    309.46 o 
  -3   7   3     5689.47     5805.65    239.33 o 
  -1   7   3      765.61      908.34     28.34 o 
   1   7   3        5.89       68.14      6.16 o 
   3   7   3     5671.51     5946.72    273.94 o 
   5   7   3     1712.75     1522.14     73.49 o 
   7   7   3      273.10      304.90     20.35 o 
   9   7   3      632.18      593.11     27.86 o 
  11   7   3      397.10      387.51     25.08 o 
  13   7   3      458.16      475.28     28.89 o 
 -16   8   3       20.98       18.64     11.99 o 
 -14   8   3      262.61      264.80     21.69 o 
 -12   8   3      264.85      179.45     16.54 o 
 -10   8   3       94.50      145.44     14.17 o 
  -8   8   3      488.76      366.79     18.22 o 
  -6   8   3      195.53      177.24     13.03 o 
  -4   8   3      913.19     1050.24     45.59 o 
  -2   8   3     5847.55     6032.24    267.75 o 
   0   8   3       48.31       44.91      5.82 o 
   2   8   3      326.43      325.99     20.76 o 
   4   8   3     2125.23     2216.42     95.57 o 
   6   8   3       50.93       62.07     12.93 o 
   8   8   3        4.31       -1.00      7.99 o 
  10   8   3       97.14      125.38     17.56 o 
  12   8   3       73.65       74.05     15.31 o 
 -17   9   3      258.44      319.21     25.53 o 
 -15   9   3       39.58       88.99     18.10 o 
 -13   9   3      468.54      512.92     26.66 o 
 -11   9   3       26.52        3.09     10.56 o 
  -9   9   3     1979.50     1718.58     80.42 o 
  -7   9   3      533.99      517.77     20.13 o 
  -5   9   3     4841.21     4647.97    168.93 o 
  -3   9   3      563.41      487.57     18.00 o 
  -1   9   3     3676.20     3627.84    133.31 o 
   1   9   3      569.06      576.92     16.42 o 
   3   9   3     2604.69     2865.65    121.79 o 
   5   9   3      654.17      817.82     35.52 o 
   7   9   3      167.67      202.90     20.92 o 
   9   9   3        4.54        8.48      9.26 o 
  11   9   3      310.09      325.78     24.85 o 
  13   9   3       87.39       96.90     18.93 o 
 -16  10   3        2.73        0.83     10.86 o 
 -14  10   3       74.58       77.42     15.36 o 
 -12  10   3       21.70       25.46     11.20 o 
 -10  10   3      564.41      517.19     25.93 o 
  -8  10   3        0.28       -2.61      7.35 o 
  -6  10   3        5.70        7.47     11.37 o 
  -4  10   3      269.49      262.29     15.25 o 
  -2  10   3       18.25       56.28      9.08 o 
   0  10   3       72.69       83.79     14.52 o 
   2  10   3       29.97       42.03      8.63 o 
   4  10   3      333.46      361.52     19.82 o 
   6  10   3      226.47      194.74     18.10 o 
   8  10   3       41.55       23.08     11.17 o 
  10  10   3        8.46        8.52     10.38 o 
  12  10   3       53.96       41.97     15.59 o 
 -15  11   3       25.79       18.49     14.51 o 
 -13  11   3      404.80      343.50     25.36 o 
 -11  11   3        8.68        2.31      9.75 o 
  -9  11   3     2430.59     2614.89    115.56 o 
  -7  11   3     1280.36     1231.40     57.31 o 
  -5  11   3     2728.82     2612.16    107.26 o 
  -3  11   3      840.97      815.89     40.98 o 
  -1  11   3     7092.62     6651.65    311.49 o 
   1  11   3        2.12        4.18      6.74 o 
   3  11   3      713.93      783.37     34.43 o 
   5  11   3        5.10        7.89      7.85 o 
   7  11   3     1658.86     1696.51     67.07 o 
   9  11   3      189.29      188.51     19.16 o 
  11  11   3       53.27       41.85     15.74 o 
 -14  12   3       16.19        0.53      8.48 o 
 -12  12   3      101.39      101.67     18.25 o 
 -10  12   3       16.41        8.92     11.20 o 
  -8  12   3      302.62      278.34     19.33 o 
  -6  12   3      195.89      182.40     15.69 o 
  -4  12   3        0.73        2.61     10.27 o 
  -2  12   3      171.63      173.29     14.86 o 
   0  12   3      276.84      301.49     13.58 o 
   2  12   3      191.24      241.11     18.91 o 
   4  12   3       69.48       99.06     13.17 o 
   6  12   3      498.73      562.81     26.81 o 
   8  12   3        5.00       -2.75      8.23 o 
  10  12   3        7.75       11.71     10.82 o 
 -13  13   3      364.29      409.06     27.59 o 
 -11  13   3      926.10     1008.13     55.91 o 
  -9  13   3     1163.82     1240.83     66.47 o 
  -7  13   3      809.20      746.67     30.05 o 
  -5  13   3     1020.25     1022.46     46.89 o 
  -3  13   3     1249.45     1196.32     44.42 o 
  -1  13   3     2683.66     2678.66    129.50 o 
   1  13   3       63.26       78.27      9.29 o 
   3  13   3      514.27      531.95     30.06 o 
   5  13   3     1228.32     1192.38     45.53 o 
   7  13   3      605.50      600.82     29.84 o 
   9  13   3       59.39       65.44     16.69 o 
 -12  14   3       11.22       13.25      9.68 o 
 -10  14   3       14.56       16.45     16.88 o 
  -8  14   3      272.15      272.96     21.53 o 
  -6  14   3       64.42       62.46     13.54 o 
  -4  14   3       51.16       64.07     11.87 o 
  -2  14   3      407.64      360.19     22.60 o 
   0  14   3        5.67       13.68      7.66 o 
   2  14   3       26.35       14.18     11.34 o 
   4  14   3        6.14        2.26      7.69 o 
   6  14   3       34.42       30.37     11.18 o 
   8  14   3       18.92       27.77     11.76 o 
 -13  15   3      222.39      198.62     25.98 o 
 -11  15   3      624.66      660.33     33.33 o 
  -9  15   3      334.56      348.43     25.46 o 
  -7  15   3      576.12      631.93     30.49 o 
  -5  15   3      476.55      473.45     26.01 o 
  -3  15   3     2053.45     1850.00     68.02 o 
  -1  15   3     1273.70     1245.50     34.26 o 
   1  15   3      198.45      225.73     13.23 o 
   3  15   3      135.10      136.09     19.39 o 
   5  15   3      470.35      476.68     29.10 o 
   7  15   3       72.18       84.28     16.92 o 
 -10  16   3      370.24      389.93     27.69 o 
  -8  16   3       50.20       43.67     13.45 o 
  -6  16   3       16.00       27.03     10.53 o 
  -4  16   3       30.63       29.48     12.13 o 
  -2  16   3       69.01       43.74     13.23 o 
   0  16   3       92.77      104.23     11.91 o 
   2  16   3       13.88       13.83     11.25 o 
   4  16   3      162.36      146.29     26.70 o 
   6  16   3       26.68       20.42     17.00 o 
  -9  17   3       44.70       82.17     14.33 o 
  -7  17   3      384.50      404.45     27.77 o 
  -5  17   3      152.53      206.86     19.96 o 
  -3  17   3       25.44       27.12     14.28 o 
  -1  17   3      208.35      229.97     14.56 o 
   1  17   3      755.85      747.92     25.08 o 
   3  17   3      382.45      412.83     29.63 o 
   5  17   3        4.78        1.75      9.99 o 
  -8  18   3        0.33       19.92     13.13 o 
  -6  18   3        0.17       -8.59      8.91 o 
  -4  18   3       44.25       22.66     13.57 o 
  -2  18   3       19.32       17.40     13.04 o 
   0  18   3       30.82       18.00     10.99 o 
   2  18   3       18.99        9.73     11.48 o 
   4  18   3       35.68       27.97     18.78 o 
  -5  19   3        9.76        3.24     11.26 o 
  -3  19   3       30.19       12.65     13.06 o 
  -1  19   3        0.69        1.26      6.38 o 
   1  19   3        4.57        1.37      6.28 o 
 -18   0   4      119.03      146.40     17.71 o 
 -16   0   4      684.87      816.55     31.78 o 
 -14   0   4      600.58      554.13     25.38 o 
 -12   0   4    10621.52    11413.24    420.98 o 
 -10   0   4     5613.35     6206.22    271.99 o 
  -8   0   4     5349.69     7524.34    263.47 o 
  -6   0   4       20.31        8.21      6.58 o 
  -4   0   4    19216.02    19268.38    336.89 o 
  -2   0   4     7206.50     7009.39    207.24 o 
   0   0   4     3255.36     2785.71     99.28 o 
   2   0   4      150.30      112.96      8.87 o 
   4   0   4     8581.19     8541.21    309.85 o 
   6   0   4     4296.63     3857.96    149.85 o 
   8   0   4      146.03      151.53     17.32 o 
  10   0   4       25.68       22.90      9.58 o 
  12   0   4      759.39      743.22     40.18 o 
  14   0   4       25.09       16.23     12.29 o 
 -19   1   4        5.06        1.03      7.71 o 
 -17   1   4       80.75       62.72     11.71 o 
 -15   1   4      332.61      325.16     14.42 o 
 -13   1   4     2338.21     2357.28     73.24 o 
 -11   1   4      118.58       97.14      8.14 o 
  -9   1   4      592.21      474.94     15.77 o 
  -7   1   4      958.29      895.21     25.86 o 
  -5   1   4      308.78      428.14     48.71 o 
  -3   1   4     1643.39     1551.55     79.41 o 
  -1   1   4      121.76      125.27      7.02 o 
   1   1   4     7345.17     7001.33    118.14 o 
   3   1   4      283.42      267.47      9.42 o 
   5   1   4      142.75      137.04      8.38 o 
   7   1   4      207.05      201.20     29.86 o 
   9   1   4        5.97       -1.35      5.42 o 
  11   1   4        0.71        0.73      5.63 o 
  13   1   4        0.05       -4.23      5.84 o 
 -18   2   4      699.18      787.21     35.54 o 
 -16   2   4     1153.78     1145.49     37.79 o 
 -14   2   4     1481.93     1480.92     65.48 o 
 -12   2   4     2405.85     2465.29    109.04 o 
 -10   2   4     4037.77     3932.20    147.78 o 
  -8   2   4       25.70      135.79     10.41 o 
  -6   2   4    13341.53    12572.46    308.36 o 
  -4   2   4     1173.66     1327.52     55.72 o 
  -2   2   4     2255.97     2167.74     79.23 o 
   0   2   4     4770.70     4910.31    375.18 o 
   2   2   4      713.63      722.66     28.26 o 
   4   2   4     2700.35     2680.06    111.48 o 
   6   2   4     4086.92     3937.40    155.94 o 
   8   2   4      758.95      664.01     40.18 o 
  10   2   4      240.41      248.67     19.47 o 
  12   2   4      302.89      333.97     25.16 o 
  14   2   4       59.29       65.94     16.63 o 
 -19   3   4        0.11       -6.52      6.52 o 
 -17   3   4       57.55       67.10     14.40 o 
 -15   3   4      107.11      145.84     15.37 o 
 -13   3   4     2487.26     2494.27    110.91 o 
 -11   3   4        3.13       14.58      7.92 o 
  -9   3   4      996.93      967.04     48.97 o 
  -7   3   4      686.88     1036.97     44.30 o 
  -5   3   4     9329.15     9145.12    261.13 o 
  -3   3   4     5243.68     5428.93    192.72 o 
  -1   3   4     4539.77     4107.74    144.03 o 
   1   3   4     5275.92     4931.57    357.20 o 
   3   3   4     1397.84     1335.73     53.66 o 
   5   3   4        0.15       15.38     10.00 o 
   7   3   4        6.37        8.97     10.35 o 
   9   3   4       82.24       89.10     14.29 o 
  11   3   4       13.09       12.83      9.82 o 
  13   3   4        6.42       -6.20      6.20 o 
 -18   4   4      334.71      342.55     28.51 o 
 -16   4   4      363.83      358.84     23.35 o 
 -14   4   4     1876.57     2021.40     78.72 o 
 -12   4   4      296.52      290.27     18.27 o 
 -10   4   4    14044.79    13355.42    420.72 o 
  -8   4   4     3428.63     3698.35    139.73 o 
  -6   4   4     6938.56     6818.81    242.94 o 
  -4   4   4       60.04       97.79      8.37 o 
  -2   4   4     9874.40    10067.86    280.48 o 
   0   4   4     6848.38     7004.25    388.70 o 
   2   4   4     2039.89     2036.27     80.55 o 
   4   4   4     1004.71     1005.24     39.13 o 
   6   4   4     1817.72     1828.04     91.96 o 
   8   4   4     2010.50     1995.23     77.27 o 
  10   4   4     2020.78     2062.32     87.08 o 
  12   4   4      277.74      284.85     24.64 o 
 -17   5   4       51.43       48.69     13.64 o 
 -15   5   4      301.32      293.41     20.91 o 
 -13   5   4      408.22      446.32     22.58 o 
 -11   5   4      587.37      546.82     22.14 o 
  -9   5   4       11.50       60.78      9.99 o 
  -7   5   4     6583.76     6640.56    260.95 o 
  -5   5   4     2585.47     2661.77     97.38 o 
  -3   5   4       89.42      111.16      8.29 o 
  -1   5   4       30.98       34.61      5.61 o 
   1   5   4    18335.03    19297.79    942.16 o 
   3   5   4      806.60      841.08     29.49 o 
   5   5   4      122.91      110.35     12.78 o 
   7   5   4       12.11        2.70     10.48 o 
   9   5   4        4.50       10.34     10.28 o 
  11   5   4        0.39        6.97      9.56 o 
  13   5   4       13.91       20.77     14.25 o 
 -18   6   4       23.53       19.87     14.07 o 
 -16   6   4      180.15      173.44     18.45 o 
 -14   6   4     2371.29     2395.75     93.53 o 
 -12   6   4      541.86      497.92     22.84 o 
 -10   6   4     5482.50     4571.35    176.29 o 
  -8   6   4       11.59       25.92      7.81 o 
  -6   6   4     1624.63     1289.26     60.39 o 
  -4   6   4     2956.23     2780.50    109.74 o 
  -2   6   4     5295.73     4677.13    216.52 o 
   0   6   4      171.58      213.76      8.53 o 
   2   6   4    24663.57    24886.63    550.20 o 
   4   6   4      242.81      203.96     14.32 o 
   6   6   4     2073.00     2161.97     99.31 o 
   8   6   4      164.34      130.53     15.84 o 
  10   6   4      252.40      254.99     22.15 o 
  12   6   4      246.06      268.11     22.54 o 
 -17   7   4       83.20      105.93     17.66 o 
 -15   7   4        0.62        1.60      7.61 o 
 -13   7   4      319.75      261.29     19.79 o 
 -11   7   4      239.25      198.16     16.08 o 
  -9   7   4       30.26       28.49      7.95 o 
  -7   7   4     1394.86     1206.23     50.52 o 
  -5   7   4     2670.51     2448.48    101.36 o 
  -3   7   4       63.52       96.36      9.49 o 
  -1   7   4      237.25      249.35     10.08 o 
   1   7   4      225.35      186.76      9.01 o 
   3   7   4     2718.78     2705.59    108.68 o 
   5   7   4      337.15      259.96     18.50 o 
   7   7   4     1227.06     1347.71     58.54 o 
   9   7   4        0.17       -2.06      7.85 o 
  11   7   4       11.95        3.41      9.26 o 
  13   7   4       50.96       50.51     16.22 o 
 -18   8   4       35.47       24.05     13.38 o 
 -16   8   4      101.69      111.74     15.71 o 
 -14   8   4      912.95      917.24     55.45 o 
 -12   8   4        2.64        3.78     10.28 o 
 -10   8   4     1224.88     1202.93     61.43 o 
  -8   8   4     2254.69     2216.77     92.80 o 
  -6   8   4     6463.81     6108.11    283.09 o 
  -4   8   4     9417.45     9095.40    334.08 o 
  -2   8   4     6567.18     6425.35    288.10 o 
   0   8   4     3384.21     3562.16    137.81 o 
   2   8   4     4172.83     4099.12    154.16 o 
   4   8   4        4.48       11.72      7.97 o 
   6   8   4       53.75       48.19     11.08 o 
   8   8   4       18.50       12.97      9.11 o 
  10   8   4        1.47        3.39      7.12 o 
  12   8   4      174.92      198.66     22.10 o 
 -17   9   4        2.14        6.86      9.13 o 
 -15   9   4       97.12       74.55     17.03 o 
 -13   9   4      250.56      267.07     19.70 o 
 -11   9   4      482.99      481.94     24.57 o 
  -9   9   4        0.10        6.97      7.16 o 
  -7   9   4       16.91       17.31      8.39 o 
  -5   9   4      828.66      720.85     29.57 o 
  -3   9   4        1.62       -2.00      6.19 o 
  -1   9   4      480.55      479.48     14.61 o 
   1   9   4     6724.16     6607.67    183.41 o 
   3   9   4        3.22       10.56     12.57 o 
   5   9   4       57.04       52.88     12.00 o 
   7   9   4       42.82       50.72     14.56 o 
   9   9   4      180.78      211.52     19.13 o 
  11   9   4        0.91        7.70     10.42 o 
 -16  10   4      183.17      230.90     27.43 o 
 -14  10   4       19.78       29.87     11.54 o 
 -12  10   4        2.36        6.72      8.86 o 
 -10  10   4      767.80      890.77     38.37 o 
  -8  10   4     3267.43     3148.94    123.10 o 
  -6  10   4      164.69      111.25     13.16 o 
  -4  10   4     3063.38     3133.79    124.99 o 
  -2  10   4     3039.50     3028.07    130.60 o 
   0  10   4     3410.00     3570.76    318.79 o 
   2  10   4       33.90       30.23     12.01 o 
   4  10   4      665.57      766.77     28.98 o 
   6  10   4      216.11      194.93     16.65 o 
   8  10   4      709.28      744.49     33.49 o 
  10  10   4       31.04       44.23     13.43 o 
 -15  11   4       14.22       -1.21      8.72 o 
 -13  11   4        8.79        8.89     14.18 o 
 -11  11   4        4.63        2.63      9.28 o 
  -9  11   4        0.56       -2.19     10.04 o 
  -7  11   4      104.14      111.27     11.93 o 
  -5  11   4      109.33      116.76     12.63 o 
  -3  11   4      387.96      447.43     20.63 o 
  -1  11   4      384.01      367.75     14.29 o 
   1  11   4      566.59      501.12     16.64 o 
   3  11   4      149.67      181.01     17.10 o 
   5  11   4      113.97      117.88     16.61 o 
   7  11   4      314.90      358.48     25.12 o 
   9  11   4       11.05       33.49     11.76 o 
  11  11   4       16.09       10.17     11.55 o 
 -14  12   4       86.30       99.89     14.83 o 
 -12  12   4      799.42      817.56     34.93 o 
 -10  12   4     1244.33     1231.44     52.84 o 
  -8  12   4      904.30      924.07     40.93 o 
  -6  12   4     1536.45     1364.44     63.85 o 
  -4  12   4     1827.09     1732.33     75.35 o 
  -2  12   4      147.13      173.63     15.29 o 
   0  12   4      669.24      662.14     29.79 o 
   2  12   4      465.32      468.33     23.20 o 
   4  12   4      780.08      709.52     31.67 o 
   6  12   4      859.75     1015.45     39.64 o 
   8  12   4      150.14      127.05     18.71 o 
  10  12   4        1.92        7.29     10.28 o 
 -15  13   4        1.21       -0.88      8.54 o 
 -13  13   4        6.19       18.52     13.49 o 
 -11  13   4       42.27       27.59     13.44 o 
  -9  13   4       20.61       29.89     11.78 o 
  -7  13   4       71.02       65.75     11.26 o 
  -5  13   4      446.80      441.31     22.62 o 
  -3  13   4       24.16        3.77     12.35 o 
  -1  13   4      145.43      143.45     10.83 o 
   1  13   4       35.92       55.25      8.93 o 
   3  13   4      243.76      280.69     19.72 o 
   5  13   4        1.48        3.73      9.63 o 
   7  13   4       60.74       68.89     13.54 o 
   9  13   4        0.27        7.80      9.40 o 
 -14  14   4      302.80      342.41     26.92 o 
 -12  14   4      611.60      503.33     29.80 o 
 -10  14   4      623.30      637.64     35.90 o 
  -8  14   4       96.54       48.92     19.80 o 
  -6  14   4     1184.31     1060.97     43.72 o 
  -4  14   4     1110.35     1065.67     51.23 o 
  -2  14   4      848.34      938.91     46.14 o 
   0  14   4       60.21       66.71      8.87 o 
   2  14   4      871.68      881.41     40.78 o 
   4  14   4      536.51      502.94     28.48 o 
   6  14   4      749.98      793.99     37.78 o 
   8  14   4        3.97       -6.50      6.50 o 
 -13  15   4        3.31       10.09      9.15 o 
 -11  15   4      267.90      251.58     22.54 o 
  -9  15   4      190.23      177.13     19.73 o 
  -7  15   4      202.50      184.58     17.59 o 
  -5  15   4       14.13       12.69     12.32 o 
  -3  15   4      678.31      642.67     30.48 o 
  -1  15   4        6.06        0.55      7.72 o 
   1  15   4       36.88       23.94      9.28 o 
   3  15   4       53.63       55.19     18.14 o 
   5  15   4       27.94       15.49     17.08 o 
   7  15   4        6.66       15.67     10.08 o 
 -12  16   4       23.52       26.94     18.91 o 
 -10  16   4       98.71       96.96     16.30 o 
  -8  16   4       21.70       25.80     12.36 o 
  -6  16   4      579.97      578.22     38.88 o 
  -4  16   4      124.57       92.40     17.67 o 
  -2  16   4      715.63      705.85     32.07 o 
   0  16   4      184.31      190.09     24.62 o 
   2  16   4      448.64      448.00     26.72 o 
   4  16   4       42.43       18.39     16.95 o 
   6  16   4      104.98       74.56     21.50 o 
  -9  17   4       57.41       23.48     18.44 o 
  -7  17   4       15.99       26.19     11.91 o 
  -5  17   4      220.45      219.96     21.72 o 
  -3  17   4        0.92        2.53      8.11 o 
  -1  17   4       90.98       78.20     10.60 o 
   1  17   4       10.97        1.48      7.54 o 
   3  17   4        0.05        3.11     12.02 o 
   5  17   4       63.71      108.72     24.38 o 
  -8  18   4      200.66      202.58     22.73 o 
  -6  18   4       27.89       33.69     12.43 o 
  -4  18   4        0.81       -0.11      8.19 o 
  -2  18   4       58.14       52.61     13.40 o 
   0  18   4      386.29      393.94     36.13 o 
   2  18   4      243.04      276.45     24.08 o 
  -5  19   4       22.53       18.66     13.41 o 
  -3  19   4       30.01       18.55     16.01 o 
  -1  19   4        0.78       -1.34      6.30 o 
 -19   1   5      374.00      379.80     29.32 o 
 -17   1   5      363.36      331.11     26.48 o 
 -15   1   5     2373.88     2371.30     74.87 o 
 -13   1   5     2507.14     2490.51     70.70 o 
 -11   1   5     7613.72     7558.85    632.32 o 
  -9   1   5      292.45      223.38     12.62 o 
  -7   1   5    14824.53    14505.04    257.28 o 
  -5   1   5      950.79      770.45     22.00 o 
  -3   1   5      647.15      567.53     37.49 o 
  -1   1   5     2587.17     2519.91     47.97 o 
   1   1   5     3645.33     3803.98     66.92 o 
   3   1   5     4385.13     4132.31    299.39 o 
   5   1   5     3632.85     3684.84    102.13 o 
   7   1   5       88.28       79.07      9.51 o 
   9   1   5      447.16      450.07     25.19 o 
  11   1   5      135.44      106.20     12.59 o 
  13   1   5       48.35       42.91     10.71 o 
 -18   2   5       42.82       54.86     12.86 o 
 -16   2   5      250.48      247.97     20.24 o 
 -14   2   5        1.56        7.60     12.08 o 
 -12   2   5      590.85      590.41     25.99 o 
 -10   2   5     3977.02     3891.91    141.88 o 
  -8   2   5     2803.90     2490.20     98.97 o 
  -6   2   5     8287.97     9368.83    280.92 o 
  -4   2   5     3691.16     3819.89    174.17 o 
  -2   2   5      480.14      372.99     15.57 o 
   0   2   5      619.98      763.18     25.43 o 
   2   2   5      377.65      370.84     21.54 o 
   4   2   5     1576.39     1537.20     60.17 o 
   6   2   5        2.69        3.49      9.85 o 
   8   2   5      133.63      157.25     15.24 o 
  10   2   5       16.11       22.73     12.04 o 
  12   2   5       91.93      108.35     15.88 o 
 -19   3   5      251.26      197.80     22.10 o 
 -17   3   5      443.46      474.87     33.75 o 
 -15   3   5        4.35       -0.10      8.67 o 
 -13   3   5      205.31      216.86     17.55 o 
 -11   3   5     1787.69     2015.38     93.14 o 
  -9   3   5     8454.96     8819.57    320.56 o 
  -7   3   5     6946.97     7410.39    268.90 o 
  -5   3   5      798.54      692.32     26.85 o 
  -3   3   5     4751.09     4322.57    196.62 o 
  -1   3   5     4361.42     4592.66    225.23 o 
   1   3   5     1402.24     1293.83     81.39 o 
   3   3   5       34.77       33.77      8.21 o 
   5   3   5      500.36      456.25     24.12 o 
   7   3   5     2567.85     2611.09    116.42 o 
   9   3   5      581.34      573.67     28.58 o 
  11   3   5      230.08      256.97     21.98 o 
 -18   4   5      173.40      152.10     22.81 o 
 -16   4   5        0.58       -2.92      7.77 o 
 -14   4   5       19.36       23.82     11.28 o 
 -12   4   5      288.80      306.05     19.44 o 
 -10   4   5     1815.80     1887.11     72.35 o 
  -8   4   5       31.66       17.32      5.92 o 
  -6   4   5     1753.09     1909.35     77.54 o 
  -4   4   5     2383.66     2911.25    107.46 o 
  -2   4   5    10297.38    11128.55    319.67 o 
   0   4   5      453.93      706.63     41.44 o 
   2   4   5       43.55       38.61      8.42 o 
   4   4   5     1637.28     1561.00     72.96 o 
   6   4   5      118.62      110.16     13.64 o 
   8   4   5       63.56       73.54     12.46 o 
  10   4   5       13.13       17.81     16.20 o 
  12   4   5        9.02        1.67      9.74 o 
 -19   5   5       83.23       88.52     15.32 o 
 -17   5   5      800.08      861.07     43.68 o 
 -15   5   5      317.22      260.30     20.26 o 
 -13   5   5     2229.40     2193.26     87.77 o 
 -11   5   5      224.46      299.57     18.14 o 
  -9   5   5     3290.48     3100.43    125.44 o 
  -7   5   5       12.78        4.68      4.60 o 
  -5   5   5     4917.34     4411.91    212.99 o 
  -3   5   5     3648.42     3690.80    130.00 o 
  -1   5   5     1823.27     1483.82     57.96 o 
   1   5   5     1641.80     1502.24     42.46 o 
   3   5   5     1187.16     1280.93     56.71 o 
   5   5   5       49.36       81.88     11.86 o 
   7   5   5      764.11      816.15     36.42 o 
   9   5   5      153.34      152.08     17.69 o 
  11   5   5      456.90      468.56     28.25 o 
 -18   6   5        2.04        0.09      8.52 o 
 -16   6   5        8.29       17.11     14.07 o 
 -14   6   5       11.98        3.32     12.27 o 
 -12   6   5      482.92      502.18     23.26 o 
 -10   6   5      198.84      153.70     14.43 o 
  -8   6   5       77.72       79.60     11.94 o 
  -6   6   5      964.55      946.14     32.83 o 
  -4   6   5      230.00      320.57     14.68 o 
  -2   6   5      172.58      106.08     10.03 o 
   0   6   5      293.31      323.93     11.62 o 
   2   6   5       23.86       34.13     10.48 o 
   4   6   5        0.01        4.73     10.98 o 
   6   6   5       83.44       85.14     12.89 o 
   8   6   5      577.58      651.92     33.42 o 
  10   6   5       27.25       34.06     12.33 o 
  12   6   5        8.94        2.45      9.83 o 
 -17   7   5      224.22      220.49     21.54 o 
 -15   7   5      792.03      748.21     32.45 o 
 -13   7   5     3501.79     3709.79    149.46 o 
 -11   7   5       43.85       36.85     11.65 o 
  -9   7   5      107.14      127.68     11.54 o 
  -7   7   5     3418.15     3330.48    134.47 o 
  -5   7   5     5107.04     5407.20    253.01 o 
  -3   7   5      361.47      368.24     17.03 o 
  -1   7   5     6458.07     6079.73    219.55 o 
   1   7   5      922.61     1166.79     39.79 o 
   3   7   5     7334.96     7862.70    353.32 o 
   5   7   5       83.81      107.50     13.82 o 
   7   7   5        7.66        6.08     10.08 o 
   9   7   5       83.10       74.75     13.93 o 
  11   7   5      590.50      585.07     34.15 o 
 -18   8   5        8.26       13.62     12.94 o 
 -16   8   5       50.92       26.17     20.65 o 
 -14   8   5      127.44      120.35     15.97 o 
 -12   8   5        3.38       16.13      8.67 o 
 -10   8   5     2639.36     2507.28    105.83 o 
  -8   8   5     1460.74     1347.17     60.78 o 
  -6   8   5      104.71      136.37     11.81 o 
  -4   8   5      223.60      205.56     13.29 o 
  -2   8   5     3742.83     3911.61    156.39 o 
   0   8   5      491.57      500.80     14.75 o 
   2   8   5       71.32       65.69     11.96 o 
   4   8   5     3804.51     3919.83    174.32 o 
   6   8   5       10.27       -0.29      8.29 o 
   8   8   5       25.65       34.84     10.38 o 
  10   8   5       59.02       56.44     19.10 o 
 -17   9   5      213.19      192.23     21.45 o 
 -15   9   5      403.12      407.21     24.86 o 
 -13   9   5      333.77      374.18     23.23 o 
 -11   9   5     1523.82     1470.93     69.09 o 
  -9   9   5      384.30      459.22     22.25 o 
  -7   9   5     3085.63     2952.15    125.40 o 
  -5   9   5     1111.33     1113.97     51.11 o 
  -3   9   5     5097.85     5279.09    193.21 o 
  -1   9   5     1212.62     1287.41     86.64 o 
   1   9   5     1483.80     1697.26     82.86 o 
   3   9   5     1138.82     1179.99     59.18 o 
   5   9   5     1967.97     2104.11    103.12 o 
   7   9   5      632.19      574.87     29.98 o 
   9   9   5      316.65      302.22     24.10 o 
  11   9   5       22.64        4.86     11.44 o 
 -16  10   5        3.47       -6.37      6.37 o 
 -14  10   5      119.37      153.02     16.88 o 
 -12  10   5        1.59       11.62      8.72 o 
 -10  10   5     1471.74     1408.62     54.46 o 
  -8  10   5        8.04       10.52     10.30 o 
  -6  10   5       60.87       55.73     11.27 o 
  -4  10   5      146.79      217.24     15.92 o 
  -2  10   5      137.89      147.46     14.22 o 
   0  10   5      360.13      367.05     15.90 o 
   2  10   5       41.31       39.03     11.33 o 
   4  10   5       29.21       26.76      9.86 o 
   6  10   5      268.17      223.83     21.00 o 
   8  10   5       16.58        5.12     11.80 o 
  10  10   5        0.04       -3.70      7.26 o 
 -15  11   5        4.45       -5.68      5.68 o 
 -13  11   5        1.94        3.90      8.64 o 
 -11  11   5     2107.21     2267.28    103.91 o 
  -9  11   5      955.52      953.16     33.39 o 
  -7  11   5     3120.41     2891.66    102.22 o 
  -5  11   5       61.20       66.50     11.44 o 
  -3  11   5     2888.77     3097.43    137.75 o 
  -1  11   5     2065.69     2139.46     70.50 o 
   1  11   5     1521.90     1530.92     49.13 o 
   3  11   5       33.28       44.85     10.84 o 
   5  11   5      704.32      745.75     35.27 o 
   7  11   5      113.48      147.30     17.24 o 
   9  11   5       79.68       99.21     18.61 o 
 -16  12   5        6.17       12.81      9.89 o 
 -14  12   5        5.47        2.92     10.60 o 
 -12  12   5       56.26       50.76     12.74 o 
 -10  12   5      114.44      146.70     15.22 o 
  -8  12   5      521.08      526.71     25.79 o 
  -6  12   5      122.05      107.11     14.29 o 
  -4  12   5      592.84      591.94     25.51 o 
  -2  12   5        0.68        1.58     12.58 o 
   0  12   5      410.61      401.65     16.22 o 
   2  12   5        2.51        6.12      9.35 o 
   4  12   5      287.77      303.90     21.59 o 
   6  12   5       55.74       58.06     12.38 o 
   8  12   5       57.71       70.38     14.49 o 
 -15  13   5        2.23        0.19      9.70 o 
 -13  13   5      332.55      369.38     25.63 o 
 -11  13   5       34.62       49.30     12.09 o 
  -9  13   5      172.98      180.04     17.41 o 
  -7  13   5     1009.94      921.75     39.44 o 
  -5  13   5      496.13      504.67     28.95 o 
  -3  13   5      101.40       88.39     13.70 o 
  -1  13   5     2401.56     2283.11     71.37 o 
   1  13   5      388.46      376.76     16.59 o 
   3  13   5      722.77      845.62     36.70 o 
   5  13   5      593.01      583.68     34.05 o 
   7  13   5       45.11       48.89     12.67 o 
 -14  14   5       20.65       17.35     13.52 o 
 -12  14   5       36.73       42.91     12.17 o 
 -10  14   5      933.93      887.16     58.53 o 
  -8  14   5      153.45      143.69     16.63 o 
  -6  14   5       23.25       14.39     14.40 o 
  -4  14   5      425.09      423.08     23.73 o 
  -2  14   5       98.75      107.83     15.71 o 
   0  14   5       18.40       23.91     17.03 o 
   2  14   5       31.94       31.93     11.36 o 
   4  14   5      205.08      151.12     20.11 o 
   6  14   5        5.55       -5.11      6.72 o 
 -13  15   5       63.66       84.79     15.62 o 
 -11  15   5        4.93       -7.41      7.41 o 
  -9  15   5       67.07       60.40     14.41 o 
  -7  15   5      142.61      123.54     18.93 o 
  -5  15   5      739.78      725.26     34.11 o 
  -3  15   5       20.42       45.11     11.91 o 
  -1  15   5      464.27      502.41     35.85 o 
   1  15   5       50.66       51.15     11.08 o 
   3  15   5      578.28      553.97     35.69 o 
   5  15   5       59.78       60.84     17.32 o 
 -12  16   5        8.34        4.20     10.96 o 
 -10  16   5      122.81       79.60     18.50 o 
  -8  16   5        3.08        0.10     10.33 o 
  -6  16   5        6.29       -3.10      8.51 o 
  -4  16   5      117.78      125.97     16.20 o 
  -2  16   5       21.94       15.15      9.69 o 
   0  16   5      117.62      145.79     12.48 o 
   2  16   5        8.18        7.16      9.00 o 
   4  16   5       30.76       37.19     14.81 o 
  -9  17   5      334.91      349.40     26.23 o 
  -7  17   5       84.33       51.84     21.46 o 
  -5  17   5       96.79       94.82     14.40 o 
  -3  17   5       78.19       75.68     17.49 o 
  -1  17   5      381.41      420.54     20.96 o 
   1  17   5       95.83      119.22     23.27 o 
   3  17   5       63.00       61.95     15.53 o 
  -8  18   5       11.23       27.78     14.18 o 
  -6  18   5        0.45       13.25      8.89 o 
  -4  18   5       79.61       32.39     17.93 o 
  -2  18   5        0.32        7.46      9.77 o 
   0  18   5       17.24       19.34      9.68 o 
 -20   0   6        2.46       11.62     11.89 o 
 -18   0   6      605.90      581.11     31.99 o 
 -16   0   6      120.53      151.73     16.35 o 
 -14   0   6     6275.63     6111.28    219.57 o 
 -12   0   6     2645.69     2917.91    101.79 o 
 -10   0   6    18407.33    18147.79    486.21 o 
  -8   0   6     2834.18     2494.30    101.79 o 
  -6   0   6    19573.09    20213.24    436.57 o 
  -4   0   6    14751.94    12997.84    341.38 o 
  -2   0   6     6963.02     6225.12    246.47 o 
   0   0   6       40.72       52.24      5.83 o 
   2   0   6    11252.62    11587.02    394.80 o 
   4   0   6      479.17      447.81     21.76 o 
   6   0   6      812.19      760.66     40.97 o 
   8   0   6        2.63        0.83      8.07 o 
  10   0   6      597.10      618.70     31.22 o 
  12   0   6      177.65      189.41     20.69 o 
 -19   1   6        0.38        1.08      6.51 o 
 -17   1   6      442.70      451.65     18.35 o 
 -15   1   6      158.32      133.73     10.86 o 
 -13   1   6     2534.78     2510.62     71.58 o 
 -11   1   6      392.94      389.34     14.85 o 
  -9   1   6     1436.52     1533.51     46.15 o 
  -7   1   6     4088.54     4270.11    119.23 o 
  -5   1   6       12.24       39.83      4.90 o 
  -3   1   6     1484.89     1449.57     41.73 o 
  -1   1   6        0.59       -2.36      2.96 o 
   1   1   6      324.09      387.79      9.11 o 
   3   1   6       12.23       35.22      6.24 o 
   5   1   6       29.16       46.06     11.06 o 
   7   1   6       63.94       79.61      9.36 o 
   9   1   6       80.47       91.11     18.84 o 
  11   1   6        2.06        7.50      8.37 o 
 -20   2   6      119.73      112.40     21.48 o 
 -18   2   6      341.45      296.40     23.26 o 
 -16   2   6        1.87       -1.39      7.76 o 
 -14   2   6     3935.94     3935.81    160.58 o 
 -12   2   6     4560.82     4729.57    179.62 o 
 -10   2   6    11093.45    12675.40    403.11 o 
  -8   2   6     3890.44     3620.10    140.71 o 
  -6   2   6     2555.04     2477.04     96.31 o 
  -4   2   6       13.69        8.72      6.00 o 
  -2   2   6    10961.00    10877.40    326.93 o 
   0   2   6      467.85      560.09     30.53 o 
   2   2   6      320.69      315.21     17.92 o 
   4   2   6      137.95      119.41     14.35 o 
   6   2   6     1577.48     1639.02     78.38 o 
   8   2   6      161.93      164.09     15.78 o 
  10   2   6      224.49      275.09     21.54 o 
 -19   3   6        0.73       16.89     14.26 o 
 -17   3   6      463.80      497.32     27.47 o 
 -15   3   6       14.50       13.37     10.34 o 
 -13   3   6     1511.66     1423.59     61.84 o 
 -11   3   6      317.61      402.09     20.13 o 
  -9   3   6       21.80       15.49      7.69 o 
  -7   3   6     6366.91     7000.00    275.77 o 
  -5   3   6      351.98      422.26     17.35 o 
  -3   3   6     1595.82     1559.25     65.53 o 
  -1   3   6     2201.35     2310.55    156.58 o 
   1   3   6      114.57       72.03      6.96 o 
   3   3   6       15.49       22.86      8.99 o 
   5   3   6      152.25      175.11     15.61 o 
   7   3   6       51.09       56.91     11.30 o 
   9   3   6       20.70       10.26     10.79 o 
  11   3   6      136.70      141.78     21.02 o 
 -18   4   6      435.85      384.93     25.91 o 
 -16   4   6      428.03      506.21     25.90 o 
 -14   4   6      204.94      220.60     18.07 o 
 -12   4   6      476.09      449.09     31.70 o 
 -10   4   6      831.85      935.97     48.22 o 
  -8   4   6     2386.11     2300.37     97.20 o 
  -6   4   6      948.06      949.24     26.33 o 
  -4   4   6     3929.49     3447.32    132.11 o 
  -2   4   6     5136.42     5205.20    243.42 o 
   0   4   6      370.50      258.98     10.40 o 
   2   4   6      629.47      686.85     24.76 o 
   4   4   6      570.98      581.64     27.80 o 
   6   4   6      435.13      399.51     22.03 o 
   8   4   6      220.08      213.36     21.71 o 
  10   4   6        8.38        2.85      8.17 o 
 -19   5   6       25.55       57.02     14.09 o 
 -17   5   6       56.53       54.75     16.10 o 
 -15   5   6        5.14       -0.65      7.61 o 
 -13   5   6      117.20       95.79     15.23 o 
 -11   5   6        0.02        3.08      7.01 o 
  -9   5   6      673.97      565.69     23.85 o 
  -7   5   6     1826.13     1927.09     75.93 o 
  -5   5   6       18.72        2.20      8.53 o 
  -3   5   6      939.77      966.61     41.02 o 
  -1   5   6       33.95       19.91      4.53 o 
   1   5   6     3057.27     2976.87     82.03 o 
   3   5   6      151.85      164.04     14.31 o 
   5   5   6       87.41       98.73     15.46 o 
   7   5   6      182.67      153.37     19.59 o 
   9   5   6       84.78       89.00     15.98 o 
  11   5   6       23.09       21.66     15.31 o 
 -18   6   6       64.59       69.23     16.69 o 
 -16   6   6     2064.33     2073.53     74.13 o 
 -14   6   6      953.74      959.28     32.69 o 
 -12   6   6      186.34      148.00     14.81 o 
 -10   6   6       64.01      101.08     10.87 o 
  -8   6   6     4002.88     3798.91    144.41 o 
  -6   6   6     1833.93     1887.11     89.94 o 
  -4   6   6     8278.90     8108.11    315.43 o 
  -2   6   6       50.62       18.54      8.04 o 
   0   6   6     4364.33     4298.60    216.89 o 
   2   6   6     3505.72     3502.99    145.30 o 
   4   6   6       32.00       32.19      9.79 o 
   6   6   6       10.40        3.01      8.63 o 
   8   6   6      794.12      826.88     41.89 o 
  10   6   6      262.08      263.75     22.96 o 
 -17   7   6        0.03        3.09     10.87 o 
 -15   7   6       30.99       27.71     19.12 o 
 -13   7   6      149.13      102.89     14.81 o 
 -11   7   6      115.17      111.84     13.55 o 
  -9   7   6      602.41      629.89     35.17 o 
  -7   7   6     1179.75     1041.98     43.35 o 
  -5   7   6      430.83      428.50     17.78 o 
  -3   7   6      629.50      919.83     29.09 o 
  -1   7   6     2016.18     1800.67     99.67 o 
   1   7   6       66.84       77.57      7.57 o 
   3   7   6      289.87      307.64     20.72 o 
   5   7   6        5.02        9.65      8.97 o 
   7   7   6      137.02      131.52     16.29 o 
   9   7   6        7.74       10.81     12.12 o 
 -18   8   6      129.10      162.88     21.07 o 
 -16   8   6      638.83      613.52     35.36 o 
 -14   8   6     1447.59     1520.40     68.15 o 
 -12   8   6      284.59      277.08     18.94 o 
 -10   8   6      304.51      371.75     20.26 o 
  -8   8   6     1735.17     1774.88     73.78 o 
  -6   8   6     2866.93     2623.44    116.30 o 
  -4   8   6      342.50      307.03     15.69 o 
  -2   8   6      284.31      271.76     17.00 o 
   0   8   6     2329.83     2242.48     68.89 o 
   2   8   6     5334.04     5045.33    194.85 o 
   4   8   6      207.08      180.57     17.34 o 
   6   8   6      655.41      687.32     33.54 o 
   8   8   6      443.53      485.08     28.19 o 
  10   8   6      275.11      267.61     23.65 o 
 -17   9   6       11.70        0.89      9.65 o 
 -15   9   6       94.42       98.42     14.01 o 
 -13   9   6      224.71      219.37     19.02 o 
 -11   9   6       60.31       60.32     11.43 o 
  -9   9   6      130.83      150.39     14.70 o 
  -7   9   6      171.09      126.56     14.56 o 
  -5   9   6     2407.07     2326.44     95.64 o 
  -3   9   6      101.95      122.15     12.74 o 
  -1   9   6      645.97      648.93     39.47 o 
   1   9   6      127.74      112.51     10.10 o 
   3   9   6      129.73      146.49     16.13 o 
   5   9   6      167.91      116.25     22.27 o 
   7   9   6       62.55       63.72     16.60 o 
   9   9   6        7.64       13.59     12.69 o 
 -16  10   6       34.66       54.24     12.85 o 
 -14  10   6      330.45      311.98     23.26 o 
 -12  10   6      461.13      411.29     24.36 o 
 -10  10   6     4811.37     5387.55    209.69 o 
  -8  10   6       16.80       13.01     11.36 o 
  -6  10   6     1894.15     1742.17     63.68 o 
  -4  10   6      586.50      563.87     23.09 o 
  -2  10   6     5669.63     6047.45    230.61 o 
   0  10   6      178.90      168.24     10.52 o 
   2  10   6     2251.56     2214.70     92.45 o 
   4  10   6      641.43      624.82     28.72 o 
   6  10   6     1667.44     1641.60     79.22 o 
   8  10   6       42.50       58.47     20.16 o 
 -15  11   6        4.29       -0.70      7.80 o 
 -13  11   6       11.13       20.34     10.28 o 
 -11  11   6      128.22      145.45     14.90 o 
  -9  11   6      123.36      116.05     13.84 o 
  -7  11   6      152.92      111.23     13.60 o 
  -5  11   6      299.42      293.24     18.36 o 
  -3  11   6       36.88       36.44     10.74 o 
  -1  11   6       13.76       12.63      7.39 o 
   1  11   6      406.73      395.69     16.69 o 
   3  11   6        2.17       -0.07      8.52 o 
   5  11   6       93.00      110.36     15.67 o 
   7  11   6        2.04       -6.55      9.51 o 
 -16  12   6        0.94        8.86      9.11 o 
 -14  12   6      236.50      278.81     23.89 o 
 -12  12   6       85.45       91.03     13.14 o 
 -10  12   6      434.63      334.24     23.46 o 
  -8  12   6      285.40      284.64     19.49 o 
  -6  12   6      145.53      168.74     16.54 o 
  -4  12   6      836.46      759.08     28.65 o 
  -2  12   6     3260.97     3548.70    147.38 o 
   0  12   6      494.16      525.11     21.37 o 
   2  12   6      573.95      629.13     28.51 o 
   4  12   6      149.45      154.86     18.24 o 
   6  12   6      417.41      452.58     27.92 o 
   8  12   6        0.56       -6.68      6.68 o 
 -15  13   6       32.59       31.84     13.35 o 
 -13  13   6       39.77       34.18     14.13 o 
 -11  13   6       30.61       13.95     14.67 o 
  -9  13   6      510.42      513.81     29.76 o 
  -7  13   6      145.90      138.38     17.91 o 
  -5  13   6      134.89      132.29     15.23 o 
  -3  13   6       20.68       14.74     10.87 o 
  -1  13   6      297.49      307.53     15.57 o 
   1  13   6      111.19      100.60     11.64 o 
   3  13   6       62.25       69.94     15.97 o 
   5  13   6      258.07      214.46     22.50 o 
   7  13   6        0.03        4.37      8.16 o 
 -14  14   6      128.22      149.26     19.48 o 
 -12  14   6       72.89       74.71     23.86 o 
 -10  14   6       57.29       77.91     20.27 o 
  -8  14   6      184.09      184.45     18.63 o 
  -6  14   6      253.14      252.49     21.13 o 
  -4  14   6      361.98      406.80     23.50 o 
  -2  14   6        1.27        3.64     10.45 o 
   0  14   6       62.00       72.64     11.76 o 
   2  14   6      163.75      198.47     19.76 o 
   4  14   6       85.36       94.96     16.06 o 
   6  14   6       24.85       10.91     14.89 o 
 -13  15   6        0.51       24.44     10.03 o 
 -11  15   6        1.81       18.82     10.29 o 
  -9  15   6       64.52       74.23     15.99 o 
  -7  15   6      147.36      123.56     18.59 o 
  -5  15   6      113.59      107.84     18.63 o 
  -3  15   6        9.30       -5.70      5.70 o 
  -1  15   6       42.55       44.88     10.96 o 
   1  15   6        0.07       -4.94      4.94 o 
   3  15   6       68.57       83.75     14.57 o 
   5  15   6       40.66       16.29     15.62 o 
 -10  16   6      312.32      347.52     26.46 o 
  -8  16   6      315.89      303.19     23.39 o 
  -6  16   6       80.40      102.10     14.44 o 
  -4  16   6      161.38      175.96     19.38 o 
  -2  16   6       72.35       58.86     17.37 o 
   0  16   6       93.43       97.70     14.47 o 
   2  16   6       70.15       77.04     17.74 o 
  -9  17   6       20.11       36.10     12.28 o 
  -7  17   6        0.53        7.05     10.90 o 
  -5  17   6        0.88       -1.70      9.02 o 
  -3  17   6       15.16       27.21     10.91 o 
  -1  17   6       53.35       46.86     10.73 o 
   1  17   6        2.66        9.48      7.97 o 
  -6  18   6      136.39      139.95     18.83 o 
  -4  18   6      142.39      107.55     19.02 o 
  -2  18   6      161.97      128.20     23.82 o 
 -19   1   7        1.13        5.84      6.27 o 
 -17   1   7      523.49      464.42     23.97 o 
 -15   1   7       64.82       20.88      9.84 o 
 -13   1   7     3434.95     3342.99     94.36 o 
 -11   1   7     1663.73     1614.08     51.15 o 
  -9   1   7        9.75        4.98      6.01 o 
  -7   1   7    13000.66    12252.05    446.70 o 
  -5   1   7     7097.67     7395.35    351.58 o 
  -3   1   7       98.16       88.10     12.99 o 
  -1   1   7     5617.50     5513.68    151.94 o 
   1   1   7      262.98      228.32      7.90 o 
   3   1   7      705.42      713.14     21.99 o 
   5   1   7      165.08      169.29     11.80 o 
   7   1   7       70.52       72.04      9.38 o 
   9   1   7      367.80      355.66     20.56 o 
 -20   2   7        2.29       -7.56      9.63 o 
 -18   2   7        8.75        6.11      9.55 o 
 -16   2   7      701.39      640.31     31.89 o 
 -14   2   7       27.41        2.51     13.90 o 
 -12   2   7      622.37      603.18     22.92 o 
 -10   2   7       28.38       10.08      8.48 o 
  -8   2   7      377.85      364.55     17.07 o 
  -6   2   7       89.80      101.36      9.71 o 
  -4   2   7       75.04       71.58     10.52 o 
  -2   2   7      207.45      329.95     15.56 o 
   0   2   7     3577.64     3602.04    101.24 o 
   2   2   7      674.19      726.23     27.84 o 
   4   2   7        4.25        3.75     10.77 o 
   6   2   7        0.28        4.84      9.54 o 
   8   2   7      275.20      272.19     23.11 o 
  10   2   7       11.39       -9.25      9.25 o 
 -19   3   7      268.75      266.49     25.06 o 
 -17   3   7      258.94      225.90     19.53 o 
 -15   3   7     1752.25     1701.15     74.36 o 
 -13   3   7     2030.87     2167.73     89.49 o 
 -11   3   7     7372.76     7412.98    343.90 o 
  -9   3   7      488.74      521.42     26.36 o 
  -7   3   7     2173.19     1774.20     83.07 o 
  -5   3   7     2524.96     2520.41    103.58 o 
  -3   3   7     4647.60     4656.09    164.08 o 
  -1   3   7     1915.70     1845.15     58.01 o 
   1   3   7      714.67      649.15     42.77 o 
   3   3   7      585.37      602.05     28.46 o 
   5   3   7     2127.58     2041.69     78.06 o 
   7   3   7        1.47       -2.47      8.31 o 
   9   3   7        3.27        8.63     11.11 o 
 -18   4   7        3.56       12.84     13.98 o 
 -16   4   7      604.44      587.79     29.18 o 
 -14   4   7      282.20      306.09     20.31 o 
 -12   4   7      450.80      502.99     23.25 o 
 -10   4   7      298.57      248.39     17.36 o 
  -8   4   7      171.88      169.13     13.28 o 
  -6   4   7     1983.71     2075.38     84.42 o 
  -4   4   7      434.16      385.78     17.53 o 
  -2   4   7     1452.09     1239.48     58.34 o 
   0   4   7       92.70       81.04      8.87 o 
   2   4   7     1401.62     1535.91     72.41 o 
   4   4   7      120.77      149.04     14.62 o 
   6   4   7      199.78      221.46     18.33 o 
   8   4   7      195.19      219.17     20.77 o 
  10   4   7        0.92       -7.47      7.47 o 
 -19   5   7      801.81      825.60     41.61 o 
 -17   5   7      374.80      339.33     24.65 o 
 -15   5   7      777.99      784.71     33.00 o 
 -13   5   7      231.18      236.53     18.27 o 
 -11   5   7     7026.50     7490.38    365.73 o 
  -9   5   7      433.68      530.97     23.12 o 
  -7   5   7     5141.82     5863.48    280.14 o 
  -5   5   7      447.43      504.10     22.85 o 
  -3   5   7     3070.57     3111.08    126.59 o 
  -1   5   7      185.31      183.74      9.94 o 
   1   5   7     3892.94     3886.78    108.01 o 
   3   5   7        2.48        3.18     11.35 o 
   5   5   7     1059.86     1079.71     47.72 o 
   7   5   7       90.08       66.51     12.85 o 
   9   5   7      204.33      180.39     21.10 o 
 -18   6   7       29.50       25.59     13.44 o 
 -16   6   7        3.71        4.00      8.75 o 
 -14   6   7       16.74       15.67     13.56 o 
 -12   6   7      207.98      195.56     17.62 o 
 -10   6   7        0.17        8.43      7.72 o 
  -8   6   7      182.87      165.36     13.77 o 
  -6   6   7      335.95      267.19     15.54 o 
  -4   6   7      371.53      371.65     19.09 o 
  -2   6   7      615.93      732.62     37.50 o 
   0   6   7       74.59      100.03     37.98 o 
   2   6   7        1.04        9.01     12.41 o 
   4   6   7      274.53      275.78     19.56 o 
   6   6   7       12.28        3.97     10.49 o 
   8   6   7      117.81      110.94     15.76 o 
 -19   7   7      330.26      321.73     24.13 o 
 -17   7   7      651.09      641.83     31.44 o 
 -15   7   7     1112.23     1225.81     57.96 o 
 -13   7   7      529.08      555.35     26.39 o 
 -11   7   7      917.95      875.52     32.08 o 
  -9   7   7     2064.52     2243.51     95.75 o 
  -7   7   7     9374.07     9007.47    378.09 o 
  -5   7   7      157.87      186.36     13.93 o 
  -3   7   7     2014.62     2037.14     81.53 o 
  -1   7   7     1371.93     1288.66     44.83 o 
   1   7   7     1814.88     1907.34     56.35 o 
   3   7   7       20.45        3.10      9.74 o 
   5   7   7      234.02      247.55     19.22 o 
   7   7   7      340.68      338.44     26.29 o 
   9   7   7      329.30      315.68     24.70 o 
 -18   8   7       54.59       46.62     13.71 o 
 -16   8   7       29.46       22.53     18.21 o 
 -14   8   7      606.48      628.74     31.08 o 
 -12   8   7      169.13      170.85     16.82 o 
 -10   8   7      199.34      243.63     18.12 o 
  -8   8   7      904.62      872.72     52.75 o 
  -6   8   7       93.74       86.10     11.47 o 
  -4   8   7     2416.44     2520.10     89.95 o 
  -2   8   7       15.90       -3.93      8.25 o 
   0   8   7     1504.52     1447.07     68.44 o 
   2   8   7       73.98       98.08     15.05 o 
   4   8   7      120.62      134.11     18.95 o 
   6   8   7      204.25      186.97     19.29 o 
   8   8   7      150.49      111.04     25.42 o 
 -17   9   7       80.93       76.88     15.42 o 
 -15   9   7      132.20      128.31     16.77 o 
 -13   9   7      286.31      273.21     21.91 o 
 -11   9   7     1517.86     1537.72     72.43 o 
  -9   9   7     1725.00     1975.32     85.12 o 
  -7   9   7       72.34       85.17     13.32 o 
  -5   9   7     1010.27      986.28     43.10 o 
  -3   9   7      670.72      712.53     34.06 o 
  -1   9   7     1609.84     1518.78     57.86 o 
   1   9   7      794.28      773.84     32.07 o 
   3   9   7      747.99      685.26     42.55 o 
   5   9   7      261.60      292.31     24.05 o 
   7   9   7      139.42      165.25     20.92 o 
 -16  10   7        8.19       13.79     11.26 o 
 -14  10   7      287.55      322.88     23.81 o 
 -12  10   7       13.08       21.29     12.52 o 
 -10  10   7      226.22      223.26     17.92 o 
  -8  10   7      212.45      203.94     18.18 o 
  -6  10   7       99.76      124.71     17.46 o 
  -4  10   7       65.06       94.96     14.40 o 
  -2  10   7      558.76      519.45     24.85 o 
   0  10   7     1064.19     1059.31     65.32 o 
   2  10   7       57.43       71.10     12.68 o 
   4  10   7       47.79       37.09     12.08 o 
   6  10   7       66.56       48.04     12.75 o 
   8  10   7       38.19       27.63     13.36 o 
 -15  11   7      152.96      155.38     19.10 o 
 -13  11   7     1182.73     1225.36     58.74 o 
 -11  11   7      200.48      219.87     20.02 o 
  -9  11   7      394.35      356.92     22.27 o 
  -7  11   7      531.17      543.63     25.64 o 
  -5  11   7     1280.89     1136.18     56.26 o 
  -3  11   7      544.62      518.14     25.31 o 
  -1  11   7      804.89      859.83     65.58 o 
   1  11   7      195.04      212.10     13.61 o 
   3  11   7      947.27      944.25     50.24 o 
   5  11   7      851.95      896.29     36.80 o 
   7  11   7      121.46      141.73     20.17 o 
 -16  12   7        1.87       10.99     11.18 o 
 -14  12   7       21.76       17.71     13.75 o 
 -12  12   7      357.71      363.96     24.50 o 
 -10  12   7        2.97       11.99      8.72 o 
  -8  12   7      138.80      153.87     15.98 o 
  -6  12   7        3.33       13.89      7.47 o 
  -4  12   7      327.96      280.89     21.72 o 
  -2  12   7        5.62        9.28      9.50 o 
   0  12   7       11.72        1.52      5.91 o 
   2  12   7       40.22       22.46     14.17 o 
   4  12   7        8.58       -3.98      8.46 o 
   6  12   7        2.63       -5.85      6.54 o 
 -15  13   7      292.17      312.07     27.40 o 
 -13  13   7      383.83      365.02     25.72 o 
 -11  13   7      177.32      201.83     21.36 o 
  -9  13   7        1.47       -0.05      7.19 o 
  -7  13   7     1419.65     1307.99     82.17 o 
  -5  13   7      100.74      112.64     14.64 o 
  -3  13   7       56.91       28.58     11.13 o 
  -1  13   7      305.08      358.88     17.85 o 
   1  13   7      192.12      200.36     23.78 o 
   3  13   7       75.72       77.49     23.24 o 
   5  13   7      160.05      214.70     27.36 o 
 -14  14   7       43.14       22.29     16.40 o 
 -12  14   7       95.77       59.23     18.46 o 
 -10  14   7      239.92      232.07     20.88 o 
  -8  14   7       12.70       18.49     12.26 o 
  -6  14   7       74.43       76.95     14.48 o 
  -4  14   7      124.81      143.39     21.72 o 
  -2  14   7      233.18      202.69     19.76 o 
   0  14   7       24.10       13.73      9.18 o 
   2  14   7      126.87      132.08     19.17 o 
   4  14   7       61.55       28.84     18.49 o 
 -13  15   7       15.71       17.22     13.18 o 
 -11  15   7      267.55      349.19     26.26 o 
  -9  15   7        2.17       -4.73      8.04 o 
  -7  15   7      670.41      627.16     43.99 o 
  -5  15   7       25.85       17.56     12.78 o 
  -3  15   7      108.95       63.49     22.24 o 
  -1  15   7       74.08       59.49     11.09 o 
   1  15   7      348.12      336.83     42.14 o 
   3  15   7       66.75       99.55     16.78 o 
 -10  16   7        2.26       -3.05      6.46 o 
  -8  16   7       47.93       56.69     20.32 o 
  -6  16   7        1.04        2.53     11.03 o 
  -4  16   7      103.21      115.32     19.86 o 
  -2  16   7        0.02        3.00      7.66 o 
   0  16   7        0.28        1.62      6.05 o 
   2  16   7       21.47       13.12     13.98 o 
  -9  17   7      111.99       99.86     21.69 o 
  -7  17   7      192.45      182.81     27.63 o 
  -5  17   7       76.81       64.42     15.36 o 
  -3  17   7      149.41      121.67     21.19 o 
  -1  17   7       14.91       13.91      8.14 o 
 -20   0   8       47.22       23.70     15.95 o 
 -18   0   8        1.53        9.26     10.51 o 
 -16   0   8      821.22      926.07     33.84 o 
 -14   0   8        4.05       20.75      9.96 o 
 -12   0   8     1677.65     1802.27     80.92 o 
 -10   0   8      445.75      400.01     19.74 o 
  -8   0   8     4492.36     4106.69    159.94 o 
  -6   0   8      410.24      367.91     21.93 o 
  -4   0   8     3523.67     3479.36    135.84 o 
  -2   0   8     3099.50     2953.71    119.21 o 
   0   0   8     2655.67     2302.33     70.96 o 
   2   0   8      273.37      326.06     19.64 o 
   4   0   8       36.64       54.11     11.81 o 
   6   0   8       30.14       40.15     14.19 o 
   8   0   8      467.76      428.56     29.24 o 
 -19   1   8       21.55       13.59      9.45 o 
 -17   1   8       64.39       57.17     10.56 o 
 -15   1   8       10.06        4.40      6.43 o 
 -13   1   8      307.40      293.42     13.93 o 
 -11   1   8      628.22      625.97     30.80 o 
  -9   1   8       31.86       23.24      6.17 o 
  -7   1   8      133.26      157.73      9.41 o 
  -5   1   8       81.43      113.37     17.07 o 
  -3   1   8      130.36       91.43      8.02 o 
  -1   1   8      148.69      146.73      6.75 o 
   1   1   8        4.36       11.24      4.70 o 
   3   1   8     1217.10     1138.89     34.40 o 
   5   1   8       25.21       14.75      8.85 o 
   7   1   8       23.37       17.78      8.49 o 
   9   1   8       54.22       43.83     12.23 o 
 -20   2   8       65.67       26.45     22.06 o 
 -18   2   8       10.75       -0.73      8.49 o 
 -16   2   8      402.84      401.55     25.18 o 
 -14   2   8      212.48      178.92     16.29 o 
 -12   2   8      825.21      884.36     46.61 o 
 -10   2   8      708.49      654.98     24.93 o 
  -8   2   8     5511.11     5523.91    269.34 o 
  -6   2   8     2883.77     3104.49    122.60 o 
  -4   2   8     7890.34     7912.86    329.00 o 
  -2   2   8     4089.68     4302.54    159.33 o 
   0   2   8     1414.95     1366.66     38.85 o 
   2   2   8      793.49      651.90     30.16 o 
   4   2   8      477.10      482.63     25.62 o 
   6   2   8       80.10       91.11     14.20 o 
   8   2   8       20.97       18.90     14.47 o 
 -19   3   8       58.65       22.97     19.64 o 
 -17   3   8        1.64        7.14      9.41 o 
 -15   3   8      169.81      191.87     16.91 o 
 -13   3   8      180.97      216.91     17.51 o 
 -11   3   8     3266.76     3190.80    135.54 o 
  -9   3   8      121.76      166.95     13.16 o 
  -7   3   8        0.21       -2.92      6.35 o 
  -5   3   8      808.00      884.92     43.18 o 
  -3   3   8     3014.97     2796.78    108.42 o 
  -1   3   8      996.13     1035.77     36.59 o 
   1   3   8      256.56      261.60     13.29 o 
   3   3   8     1133.41     1034.48     45.03 o 
   5   3   8      441.18      369.81     23.61 o 
   7   3   8       51.91       48.43     12.72 o 
   9   3   8        2.03       -8.28      8.28 o 
 -18   4   8      247.48      306.67     22.47 o 
 -16   4   8      159.42      144.88     15.49 o 
 -14   4   8     3584.73     3181.02    141.81 o 
 -12   4   8     2396.31     2225.50    106.58 o 
 -10   4   8     3345.28     3166.04    137.60 o 
  -8   4   8      757.96      798.73     40.88 o 
  -6   4   8     2399.88     2642.77    102.56 o 
  -4   4   8     2143.52     2258.96    101.98 o 
  -2   4   8     1795.93     1753.14     68.48 o 
   0   4   8       21.89       29.80      7.74 o 
   2   4   8     3232.01     3338.49    139.78 o 
   4   4   8      317.57      328.27     21.10 o 
   6   4   8      473.83      454.53     26.42 o 
   8   4   8       31.15       21.24     14.30 o 
 -19   5   8        1.12       -5.85      7.09 o 
 -17   5   8        6.31        3.04      9.08 o 
 -15   5   8      123.29      160.82     16.90 o 
 -13   5   8      416.82      327.22     20.49 o 
 -11   5   8     1665.66     1693.25     82.16 o 
  -9   5   8      216.77      200.27     15.68 o 
  -7   5   8        0.21       16.18      6.78 o 
  -5   5   8      363.96      359.69     18.07 o 
  -3   5   8       29.56       35.65      8.72 o 
  -1   5   8      368.59      423.57     24.02 o 
   1   5   8      432.06      497.15     32.68 o 
   3   5   8       24.30       41.08      9.80 o 
   5   5   8       23.13       13.01     14.35 o 
   7   5   8        3.46        4.30      8.64 o 
 -18   6   8      566.85      554.11     30.60 o 
 -16   6   8      223.21      197.15     19.56 o 
 -14   6   8     1112.84     1137.05     41.39 o 
 -12   6   8       21.20       26.38     14.72 o 
 -10   6   8     5813.97     5872.81    214.03 o 
  -8   6   8     3082.52     3568.75    143.68 o 
  -6   6   8     2416.89     2455.55    100.25 o 
  -4   6   8      121.85      122.88     12.64 o 
  -2   6   8      846.98      836.71     31.59 o 
   0   6   8       88.99       95.75     15.75 o 
   2   6   8     2469.70     2359.65    106.29 o 
   4   6   8       43.28       48.48     11.70 o 
   6   6   8      403.67      361.30     25.85 o 
   8   6   8      241.32      254.13     26.02 o 
 -19   7   8        0.91       -2.70      8.74 o 
 -17   7   8      106.15      106.88     17.36 o 
 -15   7   8       61.03       41.77     13.53 o 
 -13   7   8      217.67      242.66     18.37 o 
 -11   7   8      567.18      620.87     33.14 o 
  -9   7   8      113.37      127.15     14.66 o 
  -7   7   8      943.63      878.32     46.73 o 
  -5   7   8       71.88       91.04     11.18 o 
  -3   7   8     1309.78     1279.84     55.37 o 
  -1   7   8        2.90        4.76      5.94 o 
   1   7   8      112.71      109.63     10.40 o 
   3   7   8        1.95        5.32      9.35 o 
   5   7   8      269.90      239.97     27.37 o 
   7   7   8        8.40       15.79     11.34 o 
 -18   8   8      137.73      139.57     23.34 o 
 -16   8   8      435.88      486.55     28.85 o 
 -14   8   8      428.19      440.22     25.89 o 
 -12   8   8        2.22       -0.64      7.79 o 
 -10   8   8      695.66      706.90     34.33 o 
  -8   8   8     1016.77     1040.88     52.74 o 
  -6   8   8      128.38      109.30     13.10 o 
  -4   8   8      400.68      355.89     19.70 o 
  -2   8   8      673.53      764.29     38.70 o 
   0   8   8      782.18      769.03     56.26 o 
   2   8   8      958.41      991.01     54.75 o 
   4   8   8       98.57      101.96     17.19 o 
   6   8   8      127.94      182.84     18.50 o 
 -17   9   8       13.18       10.87     11.50 o 
 -15   9   8       10.29       -1.02      8.76 o 
 -13   9   8       29.47       29.27     10.92 o 
 -11   9   8      160.13      144.80     17.40 o 
  -9   9   8     1385.30     1346.72     53.14 o 
  -7   9   8       84.00       79.66     13.47 o 
  -5   9   8      192.22      147.95     14.73 o 
  -3   9   8      290.79      267.02     19.42 o 
  -1   9   8       32.81       32.79      9.20 o 
   1   9   8        1.86        0.53      6.40 o 
   3   9   8        3.07        2.34      8.14 o 
   5   9   8      564.32      535.08     31.21 o 
   7   9   8       66.46       60.12     16.91 o 
 -16  10   8      300.05      330.68     24.50 o 
 -14  10   8      681.14      605.34     33.11 o 
 -12  10   8     1278.91     1371.84     67.67 o 
 -10  10   8      770.43      732.72     46.03 o 
  -8  10   8        2.77        1.53     10.31 o 
  -6  10   8        8.82       13.81     10.18 o 
  -4  10   8     1573.36     1757.79     79.91 o 
  -2  10   8       88.36       91.38     13.82 o 
   0  10   8      180.50      142.96     11.25 o 
   2  10   8      183.06      222.64     19.29 o 
   4  10   8      280.06      307.63     27.51 o 
   6  10   8       17.68        5.29      9.62 o 
 -15  11   8       28.08       50.65     12.69 o 
 -13  11   8        6.47        1.11     10.00 o 
 -11  11   8      185.83      139.25     16.19 o 
  -9  11   8       32.68       32.58     11.89 o 
  -7  11   8      308.62      294.56     21.65 o 
  -5  11   8      361.27      380.52     22.53 o 
  -3  11   8        3.84        9.62     11.87 o 
  -1  11   8        0.70        1.33      6.05 o 
   1  11   8      104.69       91.23     11.01 o 
   3  11   8       59.79       61.89     14.78 o 
   5  11   8        2.88        0.52      9.52 o 
 -16  12   8      239.03      206.00     24.95 o 
 -14  12   8      495.52      514.07     30.89 o 
 -12  12   8      595.25      567.22     31.65 o 
 -10  12   8      116.84      157.77     18.37 o 
  -8  12   8     1102.76     1150.28     38.90 o 
  -6  12   8      122.74      115.52     15.06 o 
  -4  12   8      236.27      265.79     20.70 o 
  -2  12   8      183.06      202.23     20.61 o 
   0  12   8        5.95       16.47      8.80 o 
   2  12   8       77.65      100.22     18.59 o 
   4  12   8      352.64      443.36     32.24 o 
 -15  13   8        5.85        8.50     11.91 o 
 -13  13   8      120.79       92.74     18.42 o 
 -11  13   8        1.16       14.52     12.87 o 
  -9  13   8      303.78      262.02     23.05 o 
  -7  13   8       10.31       -4.06     10.64 o 
  -5  13   8        0.25       -7.28      7.90 o 
  -3  13   8      228.19      192.80     19.36 o 
  -1  13   8       40.89       36.84     25.06 o 
   1  13   8       13.84       11.72      8.43 o 
   3  13   8       26.05       38.20     14.28 o 
 -14  14   8      119.24       99.49     27.81 o 
 -12  14   8       49.40       19.83     15.44 o 
 -10  14   8      422.22      411.61     27.88 o 
  -8  14   8      412.06      408.12     31.60 o 
  -6  14   8      242.10      277.96     22.78 o 
  -4  14   8       90.25       86.77     15.35 o 
  -2  14   8      845.03      790.49     40.86 o 
   0  14   8      241.44      207.36     17.18 o 
   2  14   8      126.91      123.37     18.61 o 
 -11  15   8       51.92       47.36     16.98 o 
  -9  15   8       42.64        5.24     13.52 o 
  -7  15   8      120.66      116.86     17.87 o 
  -5  15   8        2.44        6.50     10.69 o 
  -3  15   8       14.52        7.13     11.33 o 
  -1  15   8        0.70        7.07      7.22 o 
   1  15   8        3.99        0.16      6.63 o 
 -10  16   8      183.51      149.43     21.37 o 
  -8  16   8      109.11      113.21     18.74 o 
  -6  16   8      242.93      289.66     26.18 o 
  -4  16   8       28.96       23.70     13.24 o 
  -2  16   8      128.69      140.66     18.57 o 
  -7  17   8       33.10       28.20     19.60 o 
  -5  17   8        3.79       -2.13      7.33 o 
 -19   1   9      405.76      378.29     19.92 o 
 -17   1   9      139.23      161.29     13.44 o 
 -15   1   9      959.40      914.51     24.86 o 
 -13   1   9      362.28      308.13     13.73 o 
 -11   1   9     3296.14     3369.87     94.02 o 
  -9   1   9      194.27      261.79     26.84 o 
  -7   1   9     3191.77     3353.43     96.48 o 
  -5   1   9     1021.35      991.40     35.82 o 
  -3   1   9     4216.42     4030.13    116.71 o 
  -1   1   9       46.97       30.57      5.25 o 
   1   1   9      954.80      942.65     17.85 o 
   3   1   9        4.10        4.07      6.61 o 
   5   1   9     1073.51      992.99     43.18 o 
   7   1   9        0.50       -0.16      6.95 o 
 -20   2   9        0.17       14.45     11.94 o 
 -18   2   9       21.99        1.89      9.38 o 
 -16   2   9      431.24      439.14     25.44 o 
 -14   2   9       63.95       73.45     12.89 o 
 -12   2   9      367.58      398.84     22.11 o 
 -10   2   9       12.32        7.12      7.77 o 
  -8   2   9      215.61      213.70     15.32 o 
  -6   2   9     1063.89     1024.30     48.42 o 
  -4   2   9      523.53      612.11     33.44 o 
  -2   2   9      226.02      232.18     18.77 o 
   0   2   9     1159.88     1017.44     28.26 o 
   2   2   9       62.88       41.35     18.67 o 
   4   2   9      104.68       90.46     19.61 o 
   6   2   9      111.73      118.93     15.92 o 
   8   2   9        3.66       12.11     10.20 o 
 -19   3   9       47.78       32.62     17.44 o 
 -17   3   9      177.08      166.49     22.86 o 
 -15   3   9      788.84      745.89     38.48 o 
 -13   3   9      298.76      300.61     20.44 o 
 -11   3   9      620.66      607.76     26.28 o 
  -9   3   9      556.67      523.39     21.29 o 
  -7   3   9     2271.83     2051.16     89.18 o 
  -5   3   9     3277.41     3316.37    135.91 o 
  -3   3   9     1546.13     1631.35     77.60 o 
  -1   3   9      527.56      489.01     16.42 o 
   1   3   9      597.60      630.22     26.94 o 
   3   3   9      426.24      409.95     23.64 o 
   5   3   9      129.56      135.98     16.28 o 
   7   3   9        7.33        5.86     10.91 o 
 -18   4   9        0.11        1.59      8.28 o 
 -16   4   9       77.10       91.51     15.36 o 
 -14   4   9       14.24       17.09     10.49 o 
 -12   4   9       50.55       78.03     11.91 o 
 -10   4   9      114.52      138.53     14.85 o 
  -8   4   9      762.56      793.96     34.50 o 
  -6   4   9      841.05      926.96     36.04 o 
  -4   4   9       12.84       36.36      9.68 o 
  -2   4   9      188.64      158.69     15.44 o 
   0   4   9      196.30      190.07     14.46 o 
   2   4   9       44.26       25.92     14.84 o 
   4   4   9        0.13       -6.58      6.58 o 
   6   4   9        9.84       15.59     10.66 o 
 -19   5   9       17.33       29.50     11.27 o 
 -17   5   9      394.93      456.87     27.06 o 
 -15   5   9       71.53       38.79     12.72 o 
 -13   5   9      658.88      755.75     30.89 o 
 -11   5   9      981.64      897.42     36.96 o 
  -9   5   9     4251.25     4207.22    161.30 o 
  -7   5   9     2022.25     2238.30    100.67 o 
  -5   5   9     3803.07     3712.83    150.91 o 
  -3   5   9      271.70      289.07     18.49 o 
  -1   5   9     2535.48     2392.09     75.60 o 
   1   5   9     1601.68     1605.54     59.58 o 
   3   5   9      362.70      360.28     26.47 o 
   5   5   9      173.34      194.99     18.99 o 
   7   5   9      221.34      258.93     23.73 o 
 -18   6   9       13.47       11.06     10.51 o 
 -16   6   9      163.57      157.80     18.11 o 
 -14   6   9      351.70      257.05     21.73 o 
 -12   6   9      602.34      621.72     30.68 o 
 -10   6   9        8.19       20.65      9.42 o 
  -8   6   9      267.81      283.20     18.88 o 
  -6   6   9       84.15       81.98     11.41 o 
  -4   6   9        0.02       -4.19      8.01 o 
  -2   6   9      198.13      198.52     16.85 o 
   0   6   9        5.72        1.67      7.52 o 
   2   6   9      132.29      120.55     15.83 o 
   4   6   9        1.14       -5.07      6.19 o 
   6   6   9       22.35       23.18     13.39 o 
 -17   7   9      605.55      664.15     33.23 o 
 -15   7   9       41.69       31.13     11.25 o 
 -13   7   9       13.98       -0.93     11.58 o 
 -11   7   9     2378.17     2429.97    107.87 o 
  -9   7   9     3095.30     3199.19    135.77 o 
  -7   7   9       19.35       35.64     10.47 o 
  -5   7   9      349.32      342.08     19.90 o 
  -3   7   9       72.48       97.82     12.96 o 
  -1   7   9     1586.31     1618.70     61.18 o 
   1   7   9     1542.62     1478.03     43.06 o 
   3   7   9       10.56        4.28      8.78 o 
   5   7   9      279.97      286.25     22.61 o 
 -18   8   9        2.23       13.24     12.78 o 
 -16   8   9        2.09       -1.66      8.01 o 
 -14   8   9      104.84      147.86     16.34 o 
 -12   8   9      346.99      358.57     22.68 o 
 -10   8   9       25.12       18.42     10.63 o 
  -8   8   9     2288.89     2241.44     96.59 o 
  -6   8   9       15.54        4.27     11.13 o 
  -4   8   9       69.25       84.76     12.25 o 
  -2   8   9        0.46        3.93      7.61 o 
   0   8   9        2.42        4.50      6.10 o 
   2   8   9      108.80      102.26     16.01 o 
   4   8   9       19.02       19.41     13.46 o 
   6   8   9       90.45      112.91     25.07 o 
 -17   9   9      274.36      259.88     27.83 o 
 -15   9   9     1092.85     1266.64     59.44 o 
 -13   9   9       37.24       33.15     13.08 o 
 -11   9   9      411.16      438.73     30.99 o 
  -9   9   9      143.38      160.71     15.33 o 
  -7   9   9      661.97      679.35     28.70 o 
  -5   9   9       83.37       77.67     14.12 o 
  -3   9   9      693.29      736.54     31.53 o 
  -1   9   9       17.48        9.15      6.58 o 
   1   9   9      295.13      332.42     21.48 o 
   3   9   9        0.80       -2.19      8.13 o 
   5   9   9      137.00      121.27     24.82 o 
 -16  10   9        0.92       -5.91      5.91 o 
 -14  10   9        5.65        1.45      9.26 o 
 -12  10   9       23.20       28.47     12.73 o 
 -10  10   9       56.38       58.26     13.70 o 
  -8  10   9       32.23       29.05     13.06 o 
  -6  10   9      264.28      227.29     19.69 o 
  -4  10   9        2.82       -5.30      5.30 o 
  -2  10   9      254.15      257.23     21.41 o 
   0  10   9       24.48       17.80      8.45 o 
   2  10   9        0.47       -6.03      7.26 o 
   4  10   9       64.18       47.54     14.31 o 
 -15  11   9      784.38      796.27     37.69 o 
 -13  11   9      432.16      438.47     27.67 o 
 -11  11   9      910.48      947.52     41.19 o 
  -9  11   9       32.64       33.68     11.31 o 
  -7  11   9     1621.02     1768.48     88.31 o 
  -5  11   9      542.64      533.36     26.85 o 
  -3  11   9      176.52      169.01     18.15 o 
  -1  11   9       39.30       20.95      9.87 o 
   1  11   9      148.74      137.16     16.14 o 
   3  11   9       50.76       65.16     16.89 o 
 -14  12   9       14.50       27.53     11.31 o 
 -12  12   9      116.46      134.16     16.67 o 
 -10  12   9        3.67        6.02      9.53 o 
  -8  12   9       56.10       51.36     13.33 o 
  -6  12   9       34.56       53.89     11.53 o 
  -4  12   9       94.33       93.31     17.25 o 
  -2  12   9        0.64       -3.90      8.80 o 
   0  12   9      113.04      102.56     23.87 o 
   2  12   9        0.02       -4.68      6.50 o 
 -13  13   9      241.71      256.01     23.87 o 
 -11  13   9      521.05      599.88     37.64 o 
  -9  13   9       30.02       31.71     12.46 o 
  -7  13   9      265.54      340.20     25.05 o 
  -5  13   9      348.97      409.57     26.90 o 
  -3  13   9      207.98      249.60     22.31 o 
  -1  13   9       64.96       70.70     15.72 o 
   1  13   9       28.21       13.17      9.63 o 
 -12  14   9        0.36        1.19      8.49 o 
 -10  14   9        0.04        0.63      8.83 o 
  -8  14   9      141.71      145.20     21.91 o 
  -6  14   9       11.15        9.58     13.32 o 
  -4  14   9       34.59       30.55     12.79 o 
  -2  14   9        0.16       -5.98      6.67 o 
   0  14   9       74.71       59.85     10.59 o 
 -11  15   9      337.31      314.34     29.81 o 
  -9  15   9      181.00      221.49     27.99 o 
  -7  15   9      115.43      126.48     17.87 o 
  -5  15   9      118.69      140.72     18.10 o 
  -3  15   9       55.07       57.33     15.88 o 
  -1  15   9      183.28      181.64     15.71 o 
  -8  16   9        3.71        3.98      9.72 o 
  -6  16   9        5.01        4.12     11.31 o 
  -4  16   9        5.15        8.68     10.25 o 
 -20   0  10       89.36      142.10     20.44 o 
 -18   0  10      519.44      487.20     30.75 o 
 -16   0  10        2.70       -0.21      7.33 o 
 -14   0  10     1195.90     1087.93     54.74 o 
 -12   0  10       14.34       -5.37      8.39 o 
 -10   0  10       11.62       23.73      9.66 o 
  -8   0  10     2410.30     2076.77     94.10 o 
  -6   0  10     2300.02     2116.68     93.84 o 
  -4   0  10        3.04       -7.86      7.86 o 
  -2   0  10     2676.12     2720.34    117.46 o 
   0   0  10        3.23       10.60      6.29 o 
   2   0  10      964.29      948.07     41.31 o 
   4   0  10      582.57      533.39     30.01 o 
   6   0  10       96.45       93.28     16.93 o 
 -19   1  10      145.86      135.21     15.04 o 
 -17   1  10        0.02        3.63      5.62 o 
 -15   1  10      133.50      105.95     18.91 o 
 -13   1  10       10.28       14.97     11.04 o 
 -11   1  10       18.37       12.76      9.86 o 
  -9   1  10      257.62      285.45     15.13 o 
  -7   1  10      129.67      154.30     10.77 o 
  -5   1  10      208.72      172.76     22.65 o 
  -3   1  10       80.31       51.95      8.46 o 
  -1   1  10      109.09      103.77     12.61 o 
   1   1  10      173.55      160.35      8.71 o 
   3   1  10       18.72        9.44      8.68 o 
   5   1  10       20.87       14.24      7.76 o 
 -20   2  10      113.43      142.51     19.85 o 
 -18   2  10      380.73      378.12     27.12 o 
 -16   2  10      376.38      353.93     22.61 o 
 -14   2  10      598.95      555.87     31.16 o 
 -12   2  10      188.40      173.04     15.57 o 
 -10   2  10        5.76        0.74     10.39 o 
  -8   2  10     1683.90     1410.14     65.06 o 
  -6   2  10     1279.54     1307.32     56.06 o 
  -4   2  10     1074.50     1003.53     50.36 o 
  -2   2  10      962.58     1199.79     49.94 o 
   0   2  10      339.38      344.52     17.49 o 
   2   2  10      371.12      352.80     23.90 o 
   4   2  10      276.10      263.89     21.47 o 
   6   2  10       28.27        8.26     13.16 o 
 -19   3  10      205.10      201.75     20.15 o 
 -17   3  10        7.65       -3.54      8.77 o 
 -15   3  10      859.79      871.13     35.67 o 
 -13   3  10       81.13       87.51     13.42 o 
 -11   3  10       92.18       87.16     16.41 o 
  -9   3  10      246.44      274.89     18.21 o 
  -7   3  10      653.65      720.47     35.08 o 
  -5   3  10       22.87       18.38      9.78 o 
  -3   3  10     1070.07      948.27     39.59 o 
  -1   3  10       80.13      104.95     10.45 o 
   1   3  10      267.90      282.45     29.53 o 
   3   3  10       14.78       13.96     10.94 o 
   5   3  10        0.51        1.11     10.97 o 
 -18   4  10       12.58        7.14     13.70 o 
 -16   4  10      326.15      382.18     25.41 o 
 -14   4  10        4.65       -1.22      8.99 o 
 -12   4  10      777.24      843.29     34.24 o 
 -10   4  10        2.02        2.17      8.89 o 
  -8   4  10     4031.81     3862.94    147.85 o 
  -6   4  10      419.01      509.88     24.10 o 
  -4   4  10     2233.01     2206.37     97.15 o 
  -2   4  10       60.06      101.20     13.16 o 
   0   4  10     1537.04     1431.93     77.42 o 
   2   4  10      143.33      167.68     18.93 o 
   4   4  10      190.93      211.68     21.88 o 
   6   4  10        0.59        0.33      7.59 o 
 -19   5  10       31.49       13.45     13.39 o 
 -17   5  10        0.67        5.41      9.07 o 
 -15   5  10      112.13      125.73     15.66 o 
 -13   5  10        2.79       -0.39      8.12 o 
 -11   5  10        5.21       21.67      8.51 o 
  -9   5  10       19.06       28.58      9.79 o 
  -7   5  10      545.81      532.65     31.77 o 
  -5   5  10      262.42      212.92     18.22 o 
  -3   5  10      132.52      132.90     17.18 o 
  -1   5  10        8.16       15.04      7.17 o 
   1   5  10       12.56       19.85      8.51 o 
   3   5  10      126.54      145.92     17.64 o 
   5   5  10        6.15        7.93     10.96 o 
 -18   6  10       16.40       15.39     12.82 o 
 -16   6  10      266.38      290.29     21.51 o 
 -14   6  10       83.72       74.76     13.44 o 
 -12   6  10     3602.55     3640.07    152.43 o 
 -10   6  10      443.37      388.72     22.65 o 
  -8   6  10      354.58      401.89     23.66 o 
  -6   6  10     1513.96     1294.65     63.51 o 
  -4   6  10      948.22     1145.44     52.34 o 
  -2   6  10     1002.60     1017.97     45.27 o 
   0   6  10      770.36      737.51     29.35 o 
   2   6  10       69.48       84.46     15.78 o 
   4   6  10      251.86      285.08     24.38 o 
 -17   7  10      148.02      146.37     20.22 o 
 -15   7  10      105.82      120.38     19.10 o 
 -13   7  10       35.10       77.94     12.56 o 
 -11   7  10      663.17      647.84     35.88 o 
  -9   7  10      160.31      130.46     15.35 o 
  -7   7  10     1060.65     1088.41     56.57 o 
  -5   7  10        0.16        1.54      8.74 o 
  -3   7  10      340.06      366.57     26.93 o 
  -1   7  10       27.49       20.41     11.24 o 
   1   7  10       51.57       32.22     11.02 o 
   3   7  10       19.53       13.95     12.85 o 
   5   7  10        0.78       -1.56      9.65 o 
 -18   8  10      219.32      214.50     23.49 o 
 -16   8  10      373.18      387.85     29.55 o 
 -14   8  10      480.39      435.66     26.75 o 
 -12   8  10     2320.92     2455.98    108.49 o 
 -10   8  10     2328.40     2311.81    108.03 o 
  -8   8  10      469.96      534.72     26.63 o 
  -6   8  10       43.35       46.29     13.90 o 
  -4   8  10      651.42      716.11     31.14 o 
  -2   8  10      310.99      338.83     22.35 o 
   0   8  10        1.26        1.60      6.39 o 
   2   8  10       12.34       14.24     11.81 o 
   4   8  10       72.57       59.31     18.47 o 
 -17   9  10       11.33        4.87     10.73 o 
 -15   9  10      143.03      154.48     19.03 o 
 -13   9  10       38.71       23.65     12.51 o 
 -11   9  10        5.24       -1.09      9.43 o 
  -9   9  10      393.09      363.13     24.03 o 
  -7   9  10       46.35       40.04     10.02 o 
  -5   9  10       25.52        4.50     12.59 o 
  -3   9  10       13.29       15.88     14.81 o 
  -1   9  10       38.04       38.01      8.81 o 
   1   9  10       43.93       30.11     12.43 o 
   3   9  10       11.09        2.73     10.01 o 
 -16  10  10      296.64      286.07     25.11 o 
 -14  10  10      841.45      842.62     36.67 o 
 -12  10  10       84.64       71.14     16.84 o 
 -10  10  10      148.81      173.21     19.38 o 
  -8  10  10      763.64      882.00     45.12 o 
  -6  10  10     1356.25     1520.00     58.17 o 
  -4  10  10       33.19       30.67     10.56 o 
  -2  10  10        2.31        5.82      9.01 o 
   0  10  10       33.84       22.08      9.14 o 
   2  10  10      174.25      199.96     21.90 o 
 -15  11  10       54.89       56.40     16.09 o 
 -13  11  10        0.01       -6.94      6.94 o 
 -11  11  10      359.39      352.19     28.16 o 
  -9  11  10       15.79       11.87     12.50 o 
  -7  11  10       26.06        3.82     11.28 o 
  -5  11  10       33.75       44.86     18.10 o 
  -3  11  10       33.76       19.98     13.08 o 
  -1  11  10       38.20       30.65     11.63 o 
   1  11  10        6.69        8.97      6.67 o 
 -14  12  10      404.98      423.13     28.65 o 
 -12  12  10       35.94       29.28     15.35 o 
 -10  12  10        1.23        9.80      9.62 o 
  -8  12  10      592.86      601.70     31.73 o 
  -6  12  10      434.87      432.98     32.47 o 
  -4  12  10      138.61      144.20     17.89 o 
  -2  12  10      129.13      146.41     18.30 o 
   0  12  10       28.34        9.42      9.48 o 
 -13  13  10        1.08       -8.02      8.02 o 
 -11  13  10       70.92       42.22     19.49 o 
  -9  13  10        2.59       -0.29      9.06 o 
  -7  13  10      115.65      130.65     15.94 o 
  -5  13  10       10.92        3.79      9.06 o 
  -3  13  10       42.78       34.18     20.33 o 
  -1  13  10       14.32       16.93      9.15 o 
 -12  14  10      304.07      300.03     28.39 o 
 -10  14  10       35.23       58.66     15.04 o 
  -8  14  10      399.88      472.36     29.76 o 
  -6  14  10       12.49        5.60      8.76 o 
  -4  14  10       93.01      104.25     18.37 o 
  -2  14  10       85.45       46.93     25.49 o 
  -9  15  10        1.50        2.16      8.73 o 
  -7  15  10       13.46       10.97     12.45 o 
  -5  15  10        0.10       -1.94      7.74 o 
 -19   1  11      128.32      140.08     16.12 o 
 -17   1  11      988.63     1030.27     30.46 o 
 -15   1  11        2.22        2.50      5.56 o 
 -13   1  11      948.85     1040.58     31.93 o 
 -11   1  11      304.80      272.54     14.76 o 
  -9   1  11     1478.16     1367.31     44.81 o 
  -7   1  11      320.30      277.81     13.90 o 
  -5   1  11     2761.63     2638.22     82.49 o 
  -3   1  11      209.87      237.88     13.60 o 
  -1   1  11      718.70      716.00     18.25 o 
   1   1  11       68.38       61.92     10.58 o 
   3   1  11      345.47      327.81     17.77 o 
 -18   2  11      251.44      221.31     21.51 o 
 -16   2  11        4.56       -0.99      8.66 o 
 -14   2  11       16.42        5.92     11.38 o 
 -12   2  11     1506.90     1508.28     77.40 o 
 -10   2  11      122.39      181.81     17.16 o 
  -8   2  11        9.63       15.13      9.19 o 
  -6   2  11      506.81      477.88     25.67 o 
  -4   2  11       31.23       19.77     10.48 o 
  -2   2  11      559.51      527.56     26.57 o 
   0   2  11        6.10        0.11      6.78 o 
   2   2  11       50.40       24.74     23.19 o 
   4   2  11      115.24      107.01     17.18 o 
 -19   3  11       48.47       17.76     14.48 o 
 -17   3  11      383.11      368.56     26.80 o 
 -15   3  11      274.89      286.42     22.58 o 
 -13   3  11        6.59       -5.29      5.94 o 
 -11   3  11      329.14      326.77     22.83 o 
  -9   3  11      550.54      576.65     25.24 o 
  -7   3  11      947.46      978.17     48.47 o 
  -5   3  11      166.29      131.44     15.62 o 
  -3   3  11      271.50      292.53     24.00 o 
  -1   3  11      165.78      180.49     13.95 o 
   1   3  11      612.08      572.50     21.51 o 
   3   3  11       90.61       63.62     20.49 o 
 -18   4  11      119.45      145.56     18.74 o 
 -16   4  11        0.04       12.94      9.35 o 
 -14   4  11       55.52       60.93     12.67 o 
 -12   4  11      746.21      686.93     31.67 o 
 -10   4  11       52.56       81.29     18.57 o 
  -8   4  11        0.43       -1.70      7.82 o 
  -6   4  11      196.09      218.49     18.61 o 
  -4   4  11      280.49      355.31     21.85 o 
  -2   4  11       41.62       70.51     19.74 o 
   0   4  11        1.02       -5.77      5.77 o 
   2   4  11       84.90      117.55     21.24 o 
   4   4  11        0.70       -0.69      9.20 o 
 -19   5  11       89.97       83.53     16.08 o 
 -17   5  11       79.56       48.58     21.67 o 
 -15   5  11     1287.94     1276.19     60.41 o 
 -13   5  11       31.85       30.72     11.60 o 
 -11   5  11      914.24      950.84     46.37 o 
  -9   5  11       47.99       54.21     13.30 o 
  -7   5  11        2.48       -5.73      7.88 o 
  -5   5  11       20.31       20.96     11.11 o 
  -3   5  11      284.16      257.51     19.48 o 
  -1   5  11      119.35      144.09     14.75 o 
   1   5  11      591.28      616.41     23.40 o 
   3   5  11       15.59       17.89     11.18 o 
 -18   6  11        8.96        1.89      8.49 o 
 -16   6  11       41.88       27.50     13.68 o 
 -14   6  11      140.58      119.98     17.15 o 
 -12   6  11      387.91      392.39     24.56 o 
 -10   6  11       56.20       23.27     18.12 o 
  -8   6  11       11.59       22.16      8.84 o 
  -6   6  11      232.09      274.38     19.92 o 
  -4   6  11        0.06        5.90      8.89 o 
  -2   6  11       48.44       32.90     11.97 o 
   0   6  11        0.45       -4.95      4.95 o 
   2   6  11        8.05       -1.12      9.21 o 
 -17   7  11       77.89       87.37     20.33 o 
 -15   7  11      510.89      519.07     29.36 o 
 -13   7  11      252.26      243.99     21.37 o 
 -11   7  11     1536.34     1533.81     60.33 o 
  -9   7  11       83.40       86.39     12.98 o 
  -7   7  11       26.62       34.11     12.35 o 
  -5   7  11     1807.98     1702.88     73.81 o 
  -3   7  11      652.41      617.70     31.99 o 
  -1   7  11       69.31       55.20     13.50 o 
   1   7  11      136.02      177.60     14.25 o 
   3   7  11        0.52        0.65      8.16 o 
 -16   8  11       43.77       25.11     16.03 o 
 -14   8  11       41.80       24.97     18.48 o 
 -12   8  11      249.24      255.97     21.38 o 
 -10   8  11        1.81       -0.58      9.39 o 
  -8   8  11      107.93      118.31     15.77 o 
  -6   8  11        4.09        9.40     11.26 o 
  -4   8  11        7.43       12.78     11.91 o 
  -2   8  11      135.35      150.57     19.01 o 
   0   8  11        4.58        3.72      6.33 o 
   2   8  11        4.32        3.91      9.03 o 
 -15   9  11      228.11      225.45     21.40 o 
 -13   9  11      484.11      486.35     28.47 o 
 -11   9  11      367.26      374.44     25.42 o 
  -9   9  11     1549.20     1500.94     69.86 o 
  -7   9  11      325.16      341.37     23.14 o 
  -5   9  11      560.29      650.39     36.59 o 
  -3   9  11       26.85       25.80     10.35 o 
  -1   9  11      137.54      147.73     24.37 o 
   1   9  11      173.94      168.91     16.85 o 
 -16  10  11        2.14        2.42      9.79 o 
 -14  10  11        6.07       -1.42      9.48 o 
 -12  10  11      143.93      135.04     18.53 o 
 -10  10  11       38.14       57.65     14.13 o 
  -8  10  11      209.32      230.83     21.61 o 
  -6  10  11       20.24       11.25     15.34 o 
  -4  10  11       59.83       31.04     15.23 o 
  -2  10  11        5.43        3.59      7.89 o 
   0  10  11       15.17       18.63      8.33 o 
 -15  11  11      244.86      261.33     25.49 o 
 -13  11  11      206.42      210.32     21.16 o 
 -11  11  11       27.58       33.35     12.84 o 
  -9  11  11     1098.31     1047.63     43.42 o 
  -7  11  11      536.00      598.30     31.43 o 
  -5  11  11      312.94      383.21     27.28 o 
  -3  11  11        2.04        6.09     10.48 o 
  -1  11  11       71.90       87.12     14.09 o 
 -12  12  11       52.73       51.13     19.19 o 
 -10  12  11       85.39       88.59     17.09 o 
  -8  12  11        0.59       -2.81      8.49 o 
  -6  12  11      142.31      186.98     21.74 o 
  -4  12  11        2.32       -6.71      7.08 o 
  -2  12  11        7.89        6.14      9.60 o 
 -11  13  11      255.87      231.98     25.60 o 
  -9  13  11       73.13       32.32     15.15 o 
  -7  13  11       30.99        6.89     11.77 o 
  -5  13  11      130.35      160.65     20.32 o 
  -3  13  11       64.53       68.58     17.71 o 
  -8  14  11       10.15       10.80     11.34 o 
  -6  14  11       12.69       26.58     13.04 o 
 -18   0  12      122.59      141.28     19.74 o 
 -16   0  12      478.97      491.91     28.74 o 
 -14   0  12      323.30      318.81     22.99 o 
 -12   0  12      894.15      985.81     45.92 o 
 -10   0  12      870.33      993.67     54.11 o 
  -8   0  12     2372.50     2434.94    104.85 o 
  -6   0  12      396.10      460.74     24.82 o 
  -4   0  12     1665.70     1587.39     67.06 o 
  -2   0  12      117.66      117.53     15.86 o 
   0   0  12      355.63      367.38     18.08 o 
   2   0  12      173.19      182.02     20.84 o 
 -19   1  12        4.94       10.73      8.39 o 
 -17   1  12        6.12        7.61      7.12 o 
 -15   1  12      229.11      199.98     14.28 o 
 -13   1  12        1.22       12.31      7.14 o 
 -11   1  12      157.51      128.86     12.23 o 
  -9   1  12      117.95      112.34     10.53 o 
  -7   1  12       13.65        7.07      7.04 o 
  -5   1  12       64.85       52.81     13.92 o 
  -3   1  12       88.08       99.73     13.36 o 
  -1   1  12        3.30        2.59      4.34 o 
   1   1  12       18.42       18.11      7.28 o 
   3   1  12        2.20       -5.90      6.72 o 
 -18   2  12      365.81      413.93     29.44 o 
 -16   2  12      322.38      307.79     26.17 o 
 -14   2  12       99.00      118.77     15.15 o 
 -12   2  12      713.37      781.01     33.20 o 
 -10   2  12        6.09       22.73      9.04 o 
  -8   2  12      899.41      859.22     35.78 o 
  -6   2  12       75.78       78.45     13.23 o 
  -4   2  12       31.16       31.83      9.86 o 
  -2   2  12       17.94       13.45     11.20 o 
   0   2  12      271.61      287.59     22.74 o 
   2   2  12      163.62      163.23     21.37 o 
 -17   3  12      198.08      170.70     21.24 o 
 -15   3  12       76.19       68.45     15.57 o 
 -13   3  12      112.67      130.71     16.55 o 
 -11   3  12       35.02       27.00     13.96 o 
  -9   3  12      328.12      336.12     21.44 o 
  -7   3  12      754.28      769.70     33.30 o 
  -5   3  12       68.30       13.82     16.11 o 
  -3   3  12      131.59       92.67     15.52 o 
  -1   3  12        1.37       12.71      7.26 o 
   1   3  12       41.36       39.97     15.74 o 
 -18   4  12      481.16      475.05     30.67 o 
 -16   4  12      251.18      293.15     21.51 o 
 -14   4  12      455.75      464.75     28.33 o 
 -12   4  12      236.50      237.37     19.83 o 
 -10   4  12      744.17      735.05     38.27 o 
  -8   4  12       26.52       32.48      9.95 o 
  -6   4  12       30.63       33.64     14.26 o 
  -4   4  12        1.84       -2.91      7.36 o 
  -2   4  12      426.74      454.25     29.11 o 
   0   4  12      118.40      106.24     13.05 o 
   2   4  12        7.28       13.10      9.64 o 
 -17   5  12       37.41       30.05     12.21 o 
 -15   5  12       79.47       49.91     13.80 o 
 -13   5  12      103.91      108.75     16.54 o 
 -11   5  12       54.72       36.71     15.57 o 
  -9   5  12       38.42       53.47     12.79 o 
  -7   5  12        6.76        6.17     11.21 o 
  -5   5  12        5.52        9.73      8.16 o 
  -3   5  12       61.93       33.57     18.56 o 
  -1   5  12       19.39       21.41      8.04 o 
   1   5  12       22.10       31.53     11.20 o 
 -16   6  12       26.34       16.98     11.30 o 
 -14   6  12      506.94      504.22     29.10 o 
 -12   6  12      286.72      281.72     23.00 o 
 -10   6  12      569.07      601.74     30.80 o 
  -8   6  12      249.62      229.96     21.00 o 
  -6   6  12      440.90      452.57     27.21 o 
  -4   6  12      595.15      560.07     28.32 o 
  -2   6  12      369.29      439.77     29.39 o 
   0   6  12        0.76       11.67      8.06 o 
 -17   7  12        4.95        1.40      8.07 o 
 -15   7  12       94.09       82.44     18.10 o 
 -13   7  12       25.44       38.03     10.98 o 
 -11   7  12      363.19      364.73     25.10 o 
  -9   7  12        7.56        8.31      9.85 o 
  -7   7  12      238.56      281.40     22.13 o 
  -5   7  12        4.69       -1.47      9.16 o 
  -3   7  12        0.74        1.56      9.38 o 
  -1   7  12        0.55        1.10      6.81 o 
   1   7  12       15.03       10.79      7.66 o 
 -16   8  12       78.69       64.40     15.87 o 
 -14   8  12       77.96       84.07     20.76 o 
 -12   8  12      500.75      491.89     33.08 o 
 -10   8  12       75.21       65.81     24.19 o 
  -8   8  12      279.07      229.64     23.23 o 
  -6   8  12      139.41      156.64     17.85 o 
  -4   8  12      655.96      738.47     43.10 o 
  -2   8  12      207.98      298.30     24.93 o 
   0   8  12      104.01       96.59     11.74 o 
 -15   9  12       92.65       66.04     20.33 o 
 -13   9  12        2.24       14.28     13.99 o 
 -11   9  12       69.23       68.46     20.49 o 
  -9   9  12       35.98       41.51     12.60 o 
  -7   9  12       39.31       38.56     12.84 o 
  -5   9  12        0.62        1.68      8.85 o 
  -3   9  12        0.24       10.26     11.32 o 
  -1   9  12        6.46       11.13      8.25 o 
 -14  10  12       72.31      120.33     23.02 o 
 -12  10  12      697.16      676.84     36.27 o 
 -10  10  12      358.28      372.21     29.67 o 
  -8  10  12     1449.33     1549.03     70.48 o 
  -6  10  12      107.83      128.68     19.18 o 
  -4  10  12       97.81      135.39     17.21 o 
  -2  10  12       48.65       64.72     15.15 o 
 -13  11  12       20.49       27.53     10.79 o 
 -11  11  12       30.82       20.58     12.54 o 
  -9  11  12       26.91       -1.50     10.55 o 
  -7  11  12        0.18       -8.21      8.21 o 
  -5  11  12       19.32        4.74     12.33 o 
  -3  11  12        2.20        3.19      9.83 o 
 -10  12  12       10.73        7.89      8.73 o 
  -8  12  12      490.51      544.76     34.27 o 
  -6  12  12       72.00       51.63     17.12 o 
 -17   1  13      173.26      192.99     18.22 o 
 -15   1  13      593.29      638.01     24.75 o 
 -13   1  13       11.58       17.01      9.88 o 
 -11   1  13       87.34      134.27     16.46 o 
  -9   1  13      237.30      239.03     15.61 o 
  -7   1  13      311.90      335.44     16.42 o 
  -5   1  13        5.39        0.76      5.36 o 
  -3   1  13       33.73       32.26      8.24 o 
  -1   1  13       68.82       68.55      7.71 o 
 -18   2  13       87.59      119.73     17.82 o 
 -16   2  13       22.01       25.08     13.80 o 
 -14   2  13       25.78       39.05     13.41 o 
 -12   2  13       61.89       40.77     13.59 o 
 -10   2  13        2.59        1.06      8.84 o 
  -8   2  13      181.22      211.52     20.73 o 
  -6   2  13      749.25      690.41     36.96 o 
  -4   2  13      115.04      131.97     18.22 o 
  -2   2  13      209.54      188.16     22.44 o 
   0   2  13        0.23       10.44      7.87 o 
 -17   3  13      500.57      537.11     31.08 o 
 -15   3  13      175.17      172.84     19.40 o 
 -13   3  13      704.94      634.40     34.04 o 
 -11   3  13      288.47      301.18     23.58 o 
  -9   3  13      930.68      929.67     45.97 o 
  -7   3  13        7.34       -8.65      8.65 o 
  -5   3  13      229.30      224.72     19.81 o 
  -3   3  13      107.38      161.01     24.44 o 
  -1   3  13      254.74      244.57     17.17 o 
 -16   4  13       50.70       36.82     12.57 o 
 -14   4  13       14.50       33.90     13.05 o 
 -12   4  13        5.72       19.15      8.68 o 
 -10   4  13        7.98       -6.44      6.44 o 
  -8   4  13      117.80      131.30     18.69 o 
  -6   4  13        0.44       11.43      8.54 o 
  -4   4  13       39.59       44.00     13.72 o 
  -2   4  13       15.85       13.82     14.44 o 
   0   4  13        0.55       -1.25      6.03 o 
 -17   5  13      351.71      371.19     27.38 o 
 -15   5  13       58.62       54.96     12.53 o 
 -13   5  13      548.18      534.24     30.07 o 
 -11   5  13       69.77       53.54     20.99 o 
  -9   5  13      917.20      859.29     36.56 o 
  -7   5  13        2.13       -6.71      8.20 o 
  -5   5  13     1188.30     1115.21     41.38 o 
  -3   5  13       80.41       21.74     20.20 o 
  -1   5  13       47.27       36.44     10.49 o 
 -16   6  13        0.08       12.65     10.31 o 
 -14   6  13      111.99       70.67     15.41 o 
 -12   6  13       20.26       11.10      9.89 o 
 -10   6  13       35.73       37.97     14.01 o 
  -8   6  13        2.68       -7.86      7.86 o 
  -6   6  13       95.57      101.33     16.41 o 
  -4   6  13        0.04       15.99      8.99 o 
  -2   6  13       16.09       -2.06     12.55 o 
 -15   7  13      190.59      215.26     22.61 o 
 -13   7  13      513.98      593.31     34.46 o 
 -11   7  13      114.76      116.50     17.51 o 
  -9   7  13       75.86       61.94     13.81 o 
  -7   7  13       18.91        5.00     10.94 o 
  -5   7  13      900.56     1017.40     44.93 o 
  -3   7  13       30.58       46.07     15.59 o 
 -14   8  13      248.39      236.43     25.20 o 
 -12   8  13       43.86       63.28     14.80 o 
 -10   8  13      206.17      219.45     23.00 o 
  -8   8  13        5.05       -3.04      9.87 o 
  -6   8  13       63.60       94.86     15.24 o 
  -4   8  13       12.56       21.36     12.56 o 
 -13   9  13      106.39      133.98     21.50 o 
 -11   9  13      221.04      220.95     25.51 o 
  -9   9  13      190.95      202.97     21.86 o 
  -7   9  13       86.04       91.11     17.74 o 
  -5   9  13      153.56      137.30     18.10 o 
 -12  10  13       33.13       20.01     13.08 o 
 -10  10  13       16.62       39.72     12.94 o 
  -8  10  13        4.88       -3.72      9.61 o 
  -6  10  13       23.49        7.55     11.71 o 
  -9  11  13      285.61      294.52     28.12 o 
 -16   0  14       59.35       42.65     15.84 o 
 -14   0  14     1046.80     1026.75     41.53 o 
 -12   0  14      139.96      150.08     22.06 o 
 -10   0  14      379.80      404.64     25.89 o 
  -8   0  14       33.10       28.00     13.28 o 
  -6   0  14       28.76       21.73     14.65 o 
  -4   0  14      328.35      269.13     22.57 o 
  -2   0  14       10.05        5.95     12.41 o 
 -17   1  14       37.71       27.44     12.96 o 
 -15   1  14       28.56        8.17      7.03 o 
 -13   1  14        1.25        3.21      7.25 o 
 -11   1  14      284.73      286.11     16.76 o 
  -9   1  14        9.47       10.38      7.74 o 
  -7   1  14        1.35        1.74     18.96 o 
  -5   1  14       76.69       60.21     20.94 o 
  -3   1  14       15.37       10.10      9.78 o 
 -16   2  14       46.89       52.44     14.25 o 
 -14   2  14      433.82      454.87     29.40 o 
 -12   2  14      327.68      335.33     28.91 o 
 -10   2  14      148.18      147.78     22.29 o 
  -8   2  14       77.98       47.87     16.85 o 
  -6   2  14      197.82      206.20     20.63 o 
  -4   2  14       52.52       56.96     20.32 o 
  -2   2  14      217.24      230.93     23.02 o 
 -15   3  14        1.54        4.70      9.57 o 
 -13   3  14       58.78       55.81     13.66 o 
 -11   3  14      476.65      500.12     36.39 o 
  -9   3  14       97.34       69.10     14.20 o 
  -7   3  14       20.61        9.77     11.99 o 
  -5   3  14       59.04       94.26     22.97 o 
  -3   3  14       31.41       16.39     14.92 o 
 -16   4  14      256.46      277.10     23.76 o 
 -14   4  14       25.05       15.81     11.98 o 
 -12   4  14      533.47      519.10     29.72 o 
 -10   4  14       97.24       91.89     16.82 o 
  -8   4  14      243.75      259.01     21.76 o 
  -6   4  14      178.18      150.50     20.34 o 
  -4   4  14      301.95      286.77     25.13 o 
 -15   5  14        2.72       -7.12      7.12 o 
 -13   5  14        4.24       17.12     12.97 o 
 -11   5  14       11.03        9.43     12.13 o 
  -9   5  14       91.79       76.94     16.39 o 
  -7   5  14        0.36       -4.74      9.68 o 
  -5   5  14        4.22        1.85      9.43 o 
 -14   6  14       63.38       69.11     14.68 o 
 -12   6  14      289.92      309.35     25.33 o 
 -10   6  14       59.95       59.67     19.32 o 
  -8   6  14      347.11      437.29     28.85 o 
  -6   6  14      288.04      303.58     27.58 o 
  -4   6  14      117.63      117.07     21.68 o 
 -13   7  14      162.55      159.67     20.45 o 
 -11   7  14        0.16        2.28      7.54 o 
  -9   7  14       31.74       15.25     14.39 o 
  -7   7  14        9.60        7.65      9.93 o 
  -5   7  14       74.18       78.06     17.84 o 
 -12   8  14       68.23       47.50     23.81 o 
 -10   8  14      109.52       98.40     18.33 o 
  -8   8  14      141.99      133.87     18.92 o 
 -13   1  15      365.48      348.67     18.86 o 
 -11   1  15        3.08        1.55      7.37 o 
  -9   1  15      608.68      650.38     25.52 o 
  -7   1  15       25.85       28.74     11.99 o 
 -14   2  15      137.73      121.66     21.55 o 
 -12   2  15        2.01       -7.99      7.99 o 
 -10   2  15       89.66       87.54     24.44 o 
  -8   2  15       28.18       15.72     13.58 o 
  -6   2  15       13.93        2.75     10.25 o 
 -13   3  15      153.81      129.61     28.33 o 
 -11   3  15       69.49       81.83     17.10 o 
  -9   3  15       75.05       74.78     15.57 o 
  -7   3  15       49.82       65.82     22.65 o 
 -12   4  15       35.45       14.87     14.95 o 
 -10   4  15      133.57      133.50     18.18 o 
  -8   4  15        2.99        3.05      9.22 o 
 -11   5  15      446.78      458.10     32.11 o 
  -9   5  15      111.79      153.54     19.44 o 
                                                 
